# Supplementary material for: B cells in perivascular and peribronchiolar granuloma-associated lymphoid tissue and B-cell signatures identify asymptomatic Mycobacterium tuberculosis lung infection in Diversity Outbred mice
Source: Infect Immun. 2024 Jun 20;92(7):e00263-23. doi: 10.1128/iai.00263-23 (PMC11238564; doi:10.1128/iai.00263-23)
Supplement: File S1 — Additional details regarding the gene expression analysis. [file iai.00263-23-s0001.xlsx]

## Sheet: Asymp. vs rest
Description: AUC, p and q-values of the genes selected for the Asymptomatic lung classification vs other groups (Progressor, Controller, non-infected).
Name	AUC (95% CI)	p-value	q-value
Gpr33	0.846 (0.707-0.985)	0.000174725	0.0446644
Sept6	0.898 (0.802-0.995)	1.92939e-05	0.0329991
H2-Ob	0.856 (0.725-0.987)	0.000117316	0.041235
Cd79a	0.871 (0.746-0.996)	6.3342e-05	0.0363103
Fcmr	0.896 (0.799-0.993)	2.15637e-05	0.0329991
Btla	0.883 (0.770-0.996)	3.72503e-05	0.0349146
Cd79b	0.851 (0.724-0.979)	0.000143351	0.0416986
Tlr11	0.886 (0.757-1.000)	3.34346e-05	0.0338452
Slc1a3	0.871 (0.762-0.980)	6.3342e-05	0.0363103
Ms4a1	0.861 (0.739-0.983)	9.57692e-05	0.0410785
Icosl	0.908 (0.816-1.000)	1.22873e-05	0.0329991
Tespa1	0.851 (0.714-0.988)	0.000143351	0.0416986
B3gnt5	0.876 (0.759-0.993)	5.13201e-05	0.0360766
Stap1	0.851 (0.724-0.979)	0.000143351	0.0416986
Wdfy4	0.868 (0.723-1.000)	7.03048e-05	0.0363103
Bank1	0.891 (0.787-0.994)	2.68849e-05	0.0329991
Cd19	0.893 (0.792-0.995)	2.40853e-05	0.0329991
Ralgps2	0.859 (0.744-0.974)	0.00010603	0.041235
Cd22	0.891 (0.794-0.987)	2.68849e-05	0.0329991
Cr2	0.893 (0.792-0.995)	2.40853e-05	0.0329991
Traf5	0.891 (0.785-0.997)	2.68849e-05	0.0329991
Cxcr5	0.868 (0.721-1.000)	7.03048e-05	0.0363103
Spib	0.859 (0.701-1.000)	0.00010603	0.041235
Usp11	0.849 (0.737-0.960)	0.000158312	0.0426213
Fchsd2	0.846 (0.733-0.960)	0.000174725	0.0446644
Flt3l	0.854 (0.743-0.964)	0.000129722	0.0416986
Pax5	0.859 (0.745-0.972)	0.00010603	0.041235
Aasdh	0.846 (0.729-0.963)	0.000174725	0.0446644
Txndc16	0.861 (0.743-0.979)	9.57692e-05	0.0410785
Dgka	0.906 (0.811-1.000)	1.37676e-05	0.0329991
Bach2	0.844 (0.722-0.966)	0.00019272	0.0464491
Rogdi	0.923 (0.837-1.000)	6.12717e-06	0.0329991
Fcrl1	0.849 (0.712-0.986)	0.000158312	0.0426213
Card11	0.883 (0.775-0.992)	3.72503e-05	0.0349146
Dclk2	0.881 (0.781-0.981)	4.14753e-05	0.0349871
Thada	0.923 (0.842-1.000)	6.12717e-06	0.0329991
Zfp318	0.859 (0.751-0.966)	0.00010603	0.041235
Tmem131l	0.854 (0.718-0.989)	0.000129722	0.0416986
Tfb1m	0.888 (0.789-0.987)	2.99909e-05	0.0329991
Zfp157	0.856 (0.743-0.969)	0.000117316	0.041235
Scd1	0.844 (0.724-0.963)	0.00019272	0.0464491
Zbtb25	0.856 (0.728-0.985)	0.000117316	0.041235
Vamp1	0.888 (0.786-0.991)	2.99909e-05	0.0329991
1700012D14Rik	0.876 (0.770-0.982)	5.13201e-05	0.0360766
Slc46a3	0.851 (0.723-0.979)	0.000143351	0.0416986
Itgae	0.854 (0.717-0.990)	0.000129722	0.0416986
Slc9a9	0.963 (0.905-1.000)	8.56681e-07	0.02168
Clec9a	0.856 (0.725-0.987)	0.000117316	0.041235
Flt3	0.876 (0.754-0.998)	5.13201e-05	0.0360766
F8	0.849 (0.736-0.961)	0.000158235	0.0426213
Cyb561a3	0.854 (0.708-0.999)	0.000129722	0.0416986
Gpr141b	0.868 (0.741-0.996)	7.03048e-05	0.0363103
Zfp512	0.888 (0.789-0.987)	2.99909e-05	0.0329991
Trp53	0.878 (0.745-1.000)	4.61503e-05	0.0360766
Sidt1	0.886 (0.786-0.985)	3.34346e-05	0.0338452
Cpsf3	0.881 (0.784-0.978)	4.14753e-05	0.0349871
Rnf122	0.888 (0.788-0.989)	2.99909e-05	0.0329991
Itpr2	0.849 (0.735-0.962)	0.000158312	0.0426213
Atp6v0d2	0.844 (0.721-0.966)	0.00019272	0.0464491
Mettl17	0.864 (0.747-0.980)	8.64473e-05	0.0405134
Arhgap17	0.868 (0.765-0.972)	7.03048e-05	0.0363103
Mtmr4	0.846 (0.730-0.962)	0.000174725	0.0446644
Snx2	0.873 (0.773-0.974)	5.7033e-05	0.0363103
Supt20	0.891 (0.797-0.985)	2.68849e-05	0.0329991
Elf1	0.878 (0.768-0.989)	4.61503e-05	0.0360766
Rnf5	0.851 (0.731-0.971)	0.000143351	0.0416986
Tmx2	0.846 (0.717-0.976)	0.000174725	0.0446644
1810030O07Rik	0.851 (0.734-0.968)	0.000143351	0.0416986
Mfge8	0.866 (0.752-0.980)	7.79838e-05	0.0379526
Arntl	0.901 (0.811-0.991)	1.72521e-05	0.0329991
Pigb	0.908 (0.811-1.000)	1.22873e-05	0.0329991
Timm17b	0.901 (0.809-0.992)	1.72521e-05	0.0329991
Nxf1	0.916 (0.830-1.000)	8.70157e-06	0.0329991
Dock8	0.861 (0.736-0.986)	9.57692e-05	0.0410785
Eml6	0.849 (0.731-0.966)	0.000158312	0.0426213
Prmt5	0.861 (0.746-0.976)	9.57692e-05	0.0410785
Fryl	0.844 (0.714-0.974)	0.00019272	0.0464491
Usp10	0.856 (0.738-0.974)	0.000117316	0.041235
Rae1	0.918 (0.837-0.999)	7.74629e-06	0.0329991
Csnk1g3	0.866 (0.760-0.972)	7.79838e-05	0.0379526
Invs	0.873 (0.769-0.978)	5.7033e-05	0.0363103
Oxa1l	0.849 (0.724-0.974)	0.000158312	0.0426213
D3Ertd751e	0.871 (0.758-0.984)	6.3342e-05	0.0363103
Slc25a11	0.856 (0.743-0.969)	0.000117316	0.041235
Zcchc17	0.871 (0.767-0.974)	6.3342e-05	0.0363103
Gm12508	0.873 (0.748-0.999)	5.7033e-05	0.0363103
Slc15a4	0.864 (0.756-0.971)	8.64473e-05	0.0405134
Polr2b	0.888 (0.793-0.984)	2.99909e-05	0.0329991
Celf2	0.866 (0.759-0.973)	7.79838e-05	0.0379526
Cops4	0.851 (0.736-0.966)	0.000143351	0.0416986
Ap3s2	0.859 (0.750-0.967)	0.00010603	0.041235
Aqr	0.868 (0.756-0.981)	7.03048e-05	0.0363103
Zkscan7	0.871 (0.765-0.976)	6.3342e-05	0.0363103
Nup107	0.851 (0.736-0.966)	0.000143351	0.0416986
Npas2	0.844 (0.723-0.964)	0.00019272	0.0464491
C2cd3	0.881 (0.780-0.982)	4.14753e-05	0.0349871
Tmem131	0.856 (0.746-0.966)	0.000117316	0.041235
Tmem209	0.849 (0.720-0.977)	0.000158312	0.0426213
Copz1	0.844 (0.719-0.968)	0.00019272	0.0464491
Akr1e1	0.861 (0.742-0.980)	9.57692e-05	0.0410785
Hnrnpc	0.876 (0.772-0.979)	5.13201e-05	0.0360766
Utp6	0.851 (0.736-0.966)	0.000143351	0.0416986
Lmf1	0.851 (0.713-0.989)	0.000143351	0.0416986
Mrps27	0.851 (0.721-0.981)	0.000143351	0.0416986
Abhd1	0.856 (0.709-1.000)	0.000117256	0.041235

## Sheet: Prog. vs Cont.
Description: AUC, p and q-values of the genes selected for the Progressor vs Controller.
Name	AUC (95% CI)	p-value	q-value
Il2rg	0.906 (0.792-1.000)	0.000337609	0.0386601
Cxcr3	0.975 (0.928-1.000)	3.45739e-05	0.0312728
H2-M3	0.944 (0.858-1.000)	0.00010133	0.0312728
Dnase1l3	0.950 (0.871-1.000)	8.21549e-05	0.0312728
Trac	0.887 (0.752-1.000)	0.000594857	0.0496833
Ubd	0.950 (0.871-1.000)	8.21549e-05	0.0312728
Gpr18	0.988 (0.958-1.000)	2.20756e-05	0.0312728
Ccl8	0.894 (0.772-1.000)	0.000493794	0.0468031
Ikzf3	0.931 (0.816-1.000)	0.000152941	0.0320024
H2-M2	0.981 (0.940-1.000)	2.76634e-05	0.0312728
Il21r	0.919 (0.818-1.000)	0.000228426	0.0348239
H2-DMb2	0.963 (0.885-1.000)	5.35778e-05	0.0312728
Ly9	0.887 (0.724-1.000)	0.000594857	0.0496833
Cd3e	0.887 (0.724-1.000)	0.000594857	0.0496833
Xcr1	0.944 (0.833-1.000)	0.00010133	0.0312728
Cd8a	0.938 (0.851-1.000)	0.000124653	0.0320024
Ighv1-43	0.969 (0.903-1.000)	4.30964e-05	0.0312728
Ighv5-6	0.975 (0.921-1.000)	3.45739e-05	0.0312728
Rasal3	0.894 (0.757-1.000)	0.000493794	0.0468031
Igkv3-10	0.981 (0.940-1.000)	2.76634e-05	0.0312728
Ciita	0.938 (0.851-1.000)	0.000124653	0.0320024
Trbc2	0.950 (0.859-1.000)	8.21549e-05	0.0312728
Lax1	0.938 (0.833-1.000)	0.000124653	0.0320024
Ighv1-20	0.969 (0.915-1.000)	4.30964e-05	0.0312728
Lat	0.887 (0.720-1.000)	0.000594857	0.0496833
Ighm	0.975 (0.928-1.000)	3.45739e-05	0.0312728
Ighj1	0.944 (0.858-1.000)	0.00010133	0.0312728
Lck	0.938 (0.824-1.000)	0.000124653	0.0320024
Cst7	0.981 (0.940-1.000)	2.76634e-05	0.0312728
Gprin3	0.912 (0.807-1.000)	0.000278066	0.0374309
Ighv1-37	0.975 (0.928-1.000)	3.45739e-05	0.0312728
Sept1	0.919 (0.770-1.000)	0.000228426	0.0348239
Pld3	0.938 (0.847-1.000)	0.000124653	0.0320024
Traj21	0.963 (0.900-1.000)	5.35778e-05	0.0312728
Ttc3	0.956 (0.868-1.000)	6.64328e-05	0.0312728
Slc9a7	0.969 (0.915-1.000)	4.30964e-05	0.0312728
Cd2	0.956 (0.877-1.000)	6.64328e-05	0.0312728
Ltb	0.950 (0.871-1.000)	8.21549e-05	0.0312728
Enpp2	0.969 (0.903-1.000)	4.30964e-05	0.0312728
Gpr174	0.925 (0.798-1.000)	0.000187156	0.0320024
Igkv3-5	0.981 (0.940-1.000)	2.76634e-05	0.0312728
Cd6	0.944 (0.850-1.000)	0.00010133	0.0312728
H2-Ob	0.919 (0.781-1.000)	0.000228426	0.0348239
Cd79a	0.894 (0.767-1.000)	0.000493794	0.0468031
Gimap3	0.931 (0.828-1.000)	0.000152941	0.0320024
H2-DMa	0.938 (0.853-1.000)	0.000124653	0.0320024
Btla	0.900 (0.716-1.000)	0.000408834	0.0427535
Igkv12-44	0.975 (0.928-1.000)	3.45739e-05	0.0312728
Cd79b	0.919 (0.800-1.000)	0.000228426	0.0348239
Traj28	0.938 (0.851-1.000)	0.000124653	0.0320024
Bcl11b	0.956 (0.867-1.000)	6.64328e-05	0.0312728
Stat4	0.931 (0.823-1.000)	0.000152941	0.0320024
Traj38	0.887 (0.747-1.000)	0.000594857	0.0496833
Inpp4b	0.900 (0.758-1.000)	0.000408834	0.0427535
Pla2g2d	0.963 (0.900-1.000)	5.35778e-05	0.0312728
Gimap7	0.963 (0.902-1.000)	5.35778e-05	0.0312728
Ighv1-69	0.975 (0.922-1.000)	3.45739e-05	0.0312728
Slc1a3	0.925 (0.826-1.000)	0.000187156	0.0320024
Traj22	0.894 (0.720-1.000)	0.000493794	0.0468031
Ighv1-76	0.925 (0.815-1.000)	0.000187156	0.0320024
Igkv3-7	0.956 (0.884-1.000)	6.64328e-05	0.0312728
Olfr98	0.919 (0.811-1.000)	0.000228426	0.0348239
Ighv2-5	0.956 (0.886-1.000)	6.64328e-05	0.0312728
H2-Ab1	0.912 (0.802-1.000)	0.000278066	0.0374309
Traj9	0.975 (0.922-1.000)	3.45739e-05	0.0312728
Tnfsf8	0.963 (0.900-1.000)	5.35778e-05	0.0312728
Tespa1	0.887 (0.720-1.000)	0.000594857	0.0496833
Ogt	0.963 (0.900-1.000)	5.35778e-05	0.0312728
Themis	0.931 (0.831-1.000)	0.000152941	0.0320024
Igkv2-109	0.963 (0.885-1.000)	5.35778e-05	0.0312728
Ighv1-18	0.950 (0.867-1.000)	8.21549e-05	0.0312728
Tlr9	0.894 (0.760-1.000)	0.000493794	0.0468031
Stap1	0.931 (0.823-1.000)	0.000152941	0.0320024
Blnk	0.950 (0.867-1.000)	8.21549e-05	0.0312728
Cd5	0.944 (0.856-1.000)	0.00010133	0.0312728
Igkv1-117	0.944 (0.856-1.000)	0.00010133	0.0312728
Ighj3	0.956 (0.889-1.000)	6.64328e-05	0.0312728
Traj6	0.919 (0.781-1.000)	0.000228426	0.0348239
Igkv9-124	0.912 (0.788-1.000)	0.000278066	0.0374309
Spn	0.931 (0.839-1.000)	0.000152941	0.0320024
Skap1	0.931 (0.794-1.000)	0.000152941	0.0320024
Igkv4-61	0.969 (0.915-1.000)	4.30964e-05	0.0312728
Traj15	0.950 (0.876-1.000)	8.21549e-05	0.0312728
Ralgps2	0.887 (0.760-1.000)	0.000594857	0.0496833
H2-Oa	0.969 (0.903-1.000)	4.30964e-05	0.0312728
Iglv2	0.925 (0.820-1.000)	0.000187156	0.0320024
Grap2	0.931 (0.816-1.000)	0.000152941	0.0320024
Igkv6-29	0.969 (0.915-1.000)	4.30964e-05	0.0312728
Traj35	0.912 (0.790-1.000)	0.000278066	0.0374309
Sit1	0.894 (0.769-1.000)	0.000493794	0.0468031
Traf3ip3	0.912 (0.806-1.000)	0.000278066	0.0374309
Igkj5	0.925 (0.825-1.000)	0.000187156	0.0320024
Traj30	0.900 (0.784-1.000)	0.000408834	0.0427535
Igkv4-70	0.906 (0.769-1.000)	0.000337609	0.0386601
Agap2	0.906 (0.781-1.000)	0.000337609	0.0386601
Tbc1d10c	0.887 (0.740-1.000)	0.000594857	0.0496833
Igkv4-79	0.963 (0.900-1.000)	5.35778e-05	0.0312728
Jchain	0.931 (0.835-1.000)	0.000152941	0.0320024
Ighv1-42	0.950 (0.876-1.000)	8.21549e-05	0.0312728
Ighv1-75	0.919 (0.802-1.000)	0.000228426	0.0348239
Map4k1	0.906 (0.782-1.000)	0.000337609	0.0386601
Ikzf2	0.969 (0.915-1.000)	4.30964e-05	0.0312728
Trbc1	0.919 (0.758-1.000)	0.000228426	0.0348239
Ighj4	0.925 (0.827-1.000)	0.000187156	0.0320024
H2-Eb2	0.981 (0.940-1.000)	2.76634e-05	0.0312728
Igkv8-24	0.931 (0.839-1.000)	0.000152941	0.0320024
Igkj1	0.919 (0.811-1.000)	0.000228426	0.0348239
Igkv4-78	0.925 (0.822-1.000)	0.000187156	0.0320024
Igkv12-46	0.900 (0.767-1.000)	0.000408834	0.0427535
Srebf1	0.925 (0.814-1.000)	0.000187156	0.0320024
Igkj3	0.944 (0.858-1.000)	0.00010133	0.0312728
Mycbp2	0.950 (0.868-1.000)	8.21549e-05	0.0312728
Igha	0.944 (0.862-1.000)	0.00010133	0.0312728
Syngr2	0.906 (0.796-1.000)	0.000337609	0.0386601
Igkv4-69	0.944 (0.856-1.000)	0.00010133	0.0312728
Traf5	0.906 (0.796-1.000)	0.000337609	0.0386601
Irf4	0.950 (0.859-1.000)	8.21549e-05	0.0312728
Rfx7	0.894 (0.763-1.000)	0.000493794	0.0468031
Igkv4-68	0.931 (0.839-1.000)	0.000152941	0.0320024
Zmiz2	0.912 (0.796-1.000)	0.000278066	0.0374309
Arhgap27os3	0.925 (0.822-1.000)	0.000187156	0.0320024
Il27ra	0.912 (0.800-1.000)	0.000278066	0.0374309
Snord61	0.887 (0.758-1.000)	0.000594857	0.0496833
Sesn3	0.900 (0.781-1.000)	0.000408834	0.0427535
Igkv15-103	0.925 (0.815-1.000)	0.000187156	0.0320024
Zfp831	0.894 (0.765-1.000)	0.000493794	0.0468031
Lag3	0.919 (0.808-1.000)	0.000228426	0.0348239
Trim14	0.906 (0.788-1.000)	0.000337609	0.0386601
Tlr12	0.963 (0.900-1.000)	5.35778e-05	0.0312728
Cd83	0.912 (0.799-1.000)	0.000278066	0.0374309
Trbj1-1	0.887 (0.740-1.000)	0.000594857	0.0496833
Igkv4-57-1	0.950 (0.871-1.000)	8.21549e-05	0.0312728
Tmem223	0.887 (0.759-1.000)	0.000594857	0.0496833
Gpr68	0.938 (0.851-1.000)	0.000124653	0.0320024
Sh2d1a	0.944 (0.852-1.000)	0.00010133	0.0312728
Thap3	0.912 (0.797-1.000)	0.000278066	0.0374309
Ighv14-4	0.900 (0.778-1.000)	0.000408834	0.0427535
Igkv4-73	0.956 (0.884-1.000)	6.64328e-05	0.0312728
Slc6a20a	0.944 (0.856-1.000)	0.00010133	0.0312728
Rab30	0.906 (0.795-1.000)	0.000337609	0.0386601
Igkv4-62	0.919 (0.812-1.000)	0.000228426	0.0348239
Igkv4-50	0.925 (0.812-1.000)	0.000187156	0.0320024
Igkv17-127	0.900 (0.746-1.000)	0.000408834	0.0427535
Traj16	0.906 (0.788-1.000)	0.000337609	0.0386601
Igkv5-48	0.912 (0.752-1.000)	0.000278066	0.0374309
Traj17	0.925 (0.828-1.000)	0.000187156	0.0320024
Myo1e	0.894 (0.767-1.000)	0.000493794	0.0468031
Asb2	0.963 (0.885-1.000)	5.35778e-05	0.0312728
Igkv2-137	0.919 (0.809-1.000)	0.000228426	0.0348239
S100pbp	0.963 (0.900-1.000)	5.35778e-05	0.0312728
B230217C12Rik	0.956 (0.887-1.000)	6.64328e-05	0.0312728
Cd82	0.912 (0.763-1.000)	0.000278066	0.0374309
Ppp3cc	0.925 (0.788-1.000)	0.000187156	0.0320024
Trbj2-2	0.887 (0.754-1.000)	0.000594857	0.0496833
Igkc	0.944 (0.858-1.000)	0.00010133	0.0312728
Riox2	0.894 (0.772-1.000)	0.000493794	0.0468031
Igkv5-39	0.944 (0.858-1.000)	0.00010133	0.0312728
Rnf43	0.931 (0.808-1.000)	0.000152941	0.0320024
Ighv1-22	0.963 (0.900-1.000)	5.35778e-05	0.0312728
Ighv1-62-3	0.925 (0.825-1.000)	0.000187156	0.0320024
Igkv4-80	0.956 (0.868-1.000)	6.64328e-05	0.0312728
Igkv10-94	0.938 (0.847-1.000)	0.000124653	0.0320024
Igkv16-104	0.969 (0.912-1.000)	4.30964e-05	0.0312728
Iglv1	0.950 (0.872-1.000)	8.21549e-05	0.0312728
Igkv3-12	0.912 (0.805-1.000)	0.000278066	0.0374309
Ighv1-34	0.925 (0.815-1.000)	0.000187156	0.0320024
Runx2	0.887 (0.720-1.000)	0.000594857	0.0496833
Eml4	0.912 (0.796-1.000)	0.000278066	0.0374309
Igf2bp3	0.975 (0.928-1.000)	3.45739e-05	0.0312728
Tnfsf13b	0.887 (0.764-1.000)	0.000594857	0.0496833
Ighv1-83	0.900 (0.770-1.000)	0.000408834	0.0427535
Mir5104	0.931 (0.837-1.000)	0.000152941	0.0320024
Ltbp2	0.931 (0.794-1.000)	0.000152941	0.0320024
Arnt2	0.887 (0.762-1.000)	0.000594857	0.0496833
Eef1b2	0.925 (0.823-1.000)	0.000187156	0.0320024
Igkv19-93	0.906 (0.769-1.000)	0.000337609	0.0386601
Olfr111	0.919 (0.815-1.000)	0.000228426	0.0348239
Trim7	0.912 (0.772-1.000)	0.000278066	0.0374309
Traj24	0.950 (0.849-1.000)	8.21549e-05	0.0312728
Zfp318	0.887 (0.762-1.000)	0.000594857	0.0496833
Srbd1	0.925 (0.829-1.000)	0.000187156	0.0320024
Igkv1-122	0.938 (0.851-1.000)	0.000124653	0.0320024
Bcor	0.925 (0.826-1.000)	0.000187156	0.0320024
Ap3m2	0.887 (0.757-1.000)	0.000594857	0.0496833
Traj5	0.938 (0.833-1.000)	0.000124653	0.0320024
Igkv10-95	0.900 (0.783-1.000)	0.000408834	0.0427535
Penk	0.963 (0.900-1.000)	5.35778e-05	0.0312728
Nxpe3	0.944 (0.842-1.000)	0.00010133	0.0312728
Igkv8-21	0.931 (0.837-1.000)	0.000152941	0.0320024
Rcbtb1	0.912 (0.740-1.000)	0.000278066	0.0374309
Kynu	0.894 (0.765-1.000)	0.000493794	0.0468031
Limd2	0.925 (0.821-1.000)	0.000187156	0.0320024
Ighv1-7	0.919 (0.789-1.000)	0.000228426	0.0348239
Klri1	0.894 (0.773-1.000)	0.000493794	0.0468031
Kat2a	0.900 (0.781-1.000)	0.000408834	0.0427535
Pqlc3	0.906 (0.794-1.000)	0.000337609	0.0386601
Nsmaf	0.900 (0.782-1.000)	0.000408834	0.0427535
Igkv5-45	0.931 (0.828-1.000)	0.000152941	0.0320024
Igkv8-28	0.906 (0.788-1.000)	0.000337609	0.0386601
Ighv14-3	0.887 (0.753-1.000)	0.000594857	0.0496833
Ccdc88a	0.906 (0.794-1.000)	0.000337609	0.0386601
Rnf180	0.925 (0.809-1.000)	0.000187156	0.0320024
Trbv13-1	0.894 (0.757-1.000)	0.000493794	0.0468031
Mtln	0.969 (0.904-1.000)	4.30964e-05	0.0312728
Cnot6l	0.925 (0.776-1.000)	0.000187156	0.0320024
Iglv3	0.925 (0.812-1.000)	0.000187156	0.0320024
Igkv12-41	0.912 (0.794-1.000)	0.000278066	0.0374309
Itm2c	0.931 (0.808-1.000)	0.000152941	0.0320024
Tcf20	0.906 (0.795-1.000)	0.000337609	0.0386601
Adcy7	0.887 (0.763-1.000)	0.000594857	0.0496833
Igkv4-55	0.931 (0.832-1.000)	0.000152941	0.0320024
Snord32a	0.944 (0.843-1.000)	0.00010133	0.0312728
Atm	0.925 (0.822-1.000)	0.000187156	0.0320024
Ighg3	0.944 (0.862-1.000)	0.00010133	0.0312728
Ighv1-66	0.950 (0.874-1.000)	8.21549e-05	0.0312728
Ighv2-2	0.900 (0.783-1.000)	0.000408834	0.0427535
Ighv5-9	0.975 (0.921-1.000)	3.45739e-05	0.0312728
Slc25a19	0.919 (0.812-1.000)	0.000228426	0.0348239
Samd3	0.925 (0.817-1.000)	0.000187156	0.0320024
Herc3	0.931 (0.816-1.000)	0.000152941	0.0320024
Igkv6-13	0.906 (0.774-1.000)	0.000337609	0.0386601
Slain1	0.906 (0.792-1.000)	0.000337609	0.0386601
Zbtb26	0.906 (0.794-1.000)	0.000337609	0.0386601
Rfx5	0.887 (0.755-1.000)	0.000594857	0.0496833
Ppp3cb	0.887 (0.760-1.000)	0.000594857	0.0496833
Grk2	0.919 (0.815-1.000)	0.000228426	0.0348239
Eomes	0.900 (0.767-1.000)	0.000408834	0.0427535
9130023H24Rik	0.906 (0.784-1.000)	0.000337609	0.0386601
Ighv8-6	0.969 (0.915-1.000)	4.30964e-05	0.0312728
Sytl5	0.925 (0.825-1.000)	0.000187156	0.0320024
Igkv5-43	0.894 (0.761-1.000)	0.000493794	0.0468031
Ighv3-8	0.925 (0.826-1.000)	0.000187156	0.0320024
Myo3b	0.906 (0.790-1.000)	0.000337609	0.0386601
Gm45871	0.906 (0.787-1.000)	0.000337609	0.0386601
Atat1	0.919 (0.812-1.000)	0.000228426	0.0348239
Crbn	0.906 (0.780-1.000)	0.000337609	0.0386601
Ighv1-14	1.000 (1.000-1.000)	1.39466e-05	0.0312728
Cpt1c	0.931 (0.841-1.000)	0.000152941	0.0320024
Ighv11-1	0.887 (0.760-1.000)	0.000594857	0.0496833
Igkv3-2	0.950 (0.871-1.000)	8.21549e-05	0.0312728
Oxct1	0.900 (0.786-1.000)	0.000408834	0.0427535
Igkv8-19	0.912 (0.805-1.000)	0.000278066	0.0374309
LOC108167440	0.912 (0.740-1.000)	0.000278066	0.0374309
Mrc2	0.894 (0.760-1.000)	0.000493794	0.0468031
Ighv1-84	0.887 (0.763-1.000)	0.000594857	0.0496833
Tmem177	0.925 (0.815-1.000)	0.000187156	0.0320024
Golph3l	0.925 (0.821-1.000)	0.000187156	0.0320024
Trbj1-5	0.894 (0.741-1.000)	0.000493794	0.0468031
Zfp961	0.894 (0.741-1.000)	0.000493794	0.0468031
Tram1	0.894 (0.774-1.000)	0.000493794	0.0468031
Ms4a4b	0.900 (0.784-1.000)	0.000408834	0.0427535
Cyp4v3	0.894 (0.761-1.000)	0.000493794	0.0468031
Ppil2	0.887 (0.764-1.000)	0.000594857	0.0496833
Xist	0.887 (0.703-1.000)	0.000594857	0.0496833
Snord11	0.906 (0.793-1.000)	0.000337609	0.0386601
Crlf1	0.950 (0.851-1.000)	8.21549e-05	0.0312728
Ccdc69	0.919 (0.809-1.000)	0.000228426	0.0348239
Derl3	0.931 (0.836-1.000)	0.000152941	0.0320024
Ighv8-9	0.912 (0.800-1.000)	0.000278066	0.0374309
Fbrsl1	0.906 (0.755-1.000)	0.000337609	0.0386601
Mrpl16	0.887 (0.762-1.000)	0.000594857	0.0496833
Igkv4-53	0.938 (0.851-1.000)	0.000124653	0.0320024
Atp13a1	0.912 (0.782-1.000)	0.000278066	0.0374309
Mrm3	0.887 (0.759-1.000)	0.000594857	0.0496833
Zfp691	0.900 (0.779-1.000)	0.000408834	0.0427535
Gm13594	0.906 (0.795-1.000)	0.000337609	0.0386601
Ltbp3	0.887 (0.757-1.000)	0.000594857	0.0496833
Rpl9-ps6	0.925 (0.825-1.000)	0.000187156	0.0320024
Igkv4-86	0.925 (0.825-1.000)	0.000187156	0.0320024
Snord83b	0.894 (0.773-1.000)	0.000493794	0.0468031
Zbtb1	0.900 (0.783-1.000)	0.000408834	0.0427535
Mrpl37	0.894 (0.762-1.000)	0.000493794	0.0468031
Frzb	0.900 (0.783-1.000)	0.000408834	0.0427535
Slc25a43	0.925 (0.808-1.000)	0.000187156	0.0320024
Ighv2-6-8	0.887 (0.751-1.000)	0.000594857	0.0496833
Ppp2r2c	0.894 (0.772-1.000)	0.000493794	0.0468031
Kctd1	0.894 (0.773-1.000)	0.000493794	0.0468031
Igkv14-100	0.925 (0.815-1.000)	0.000187156	0.0320024
Ighv2-4	0.950 (0.868-1.000)	8.21549e-05	0.0312728
Plekhb2	0.906 (0.782-1.000)	0.000337609	0.0386601
Arhgap45	0.900 (0.777-1.000)	0.000408834	0.0427535
Mag	0.912 (0.787-1.000)	0.000278066	0.0374309
Src	0.925 (0.826-1.000)	0.000187156	0.0320024
Erlec1	0.887 (0.755-1.000)	0.000594857	0.0496833
Tial1	0.887 (0.759-1.000)	0.000594857	0.0496833
Crym	0.887 (0.732-1.000)	0.000594857	0.0496833
Txndc5	0.906 (0.791-1.000)	0.000337609	0.0386601
Cpxm2	0.906 (0.789-1.000)	0.000337609	0.0386601
Igkv1-131	0.906 (0.784-1.000)	0.000337609	0.0386601
Kbtbd8	0.887 (0.761-1.000)	0.000594857	0.0496833
Dtnb	0.900 (0.756-1.000)	0.000408834	0.0427535
Igkv4-56	0.906 (0.795-1.000)	0.000337609	0.0386601
Ccdc107	0.906 (0.782-1.000)	0.000337609	0.0386601
Igkv4-91	0.900 (0.782-1.000)	0.000408834	0.0427535
Tert	0.906 (0.782-1.000)	0.000337609	0.0386601
Igkv6-32	0.906 (0.794-1.000)	0.000337609	0.0386601
Gm13032	0.894 (0.741-1.000)	0.000493794	0.0468031
Fastkd5	0.887 (0.762-1.000)	0.000594857	0.0496833
LOC102638448	0.912 (0.806-1.000)	0.000278066	0.0374309
Eif3i	0.906 (0.794-1.000)	0.000337609	0.0386601
Ccdc50	0.887 (0.741-1.000)	0.000594857	0.0496833
Scin	0.894 (0.765-1.000)	0.000493794	0.0468031
Mrpl40	0.887 (0.759-1.000)	0.000594857	0.0496833

## Sheet: Prog. vs Asymp. 
Description: AUC, p and q-values of the genes selected for the Progressor vs Asympthomatic. Columns C-E, and F-H denote the statistics for the first and second datasets respectively.
Exp. 1/ Name	Average AUC	Exp. 1/ AUC (95% CI)	Exp. 1/ p-value	Exp. 1/ q-value	Exp. 2/ AUC (95% CI)	Exp. 2/ p-value	Exp. 2/ q-value
0610010K14Rik	0.846	0.908 (0.774-1.000)	0.000565144	0.0162709	0.785 (0.665-0.904)	5.28132e-05	0.000429618
1110059E24Rik	0.864	0.838 (0.644-1.000)	0.00349043	0.0398792	0.889 (0.805-0.973)	5.84472e-08	3.1074e-06
1300002E11Rik	0.905	0.969 (0.904-1.000)	8.7697e-05	0.0107215	0.841 (0.733-0.949)	1.67026e-06	2.9313e-05
1700012D14Rik	0.914	0.969 (0.904-1.000)	8.7697e-05	0.0107215	0.859 (0.759-0.960)	4.98353e-07	1.21151e-05
1700020I14Rik	0.875	0.915 (0.803-1.000)	0.000453437	0.0151387	0.835 (0.726-0.945)	2.46801e-06	3.91586e-05
1700025G04Rik	0.778	0.823 (0.637-1.000)	0.00503057	0.0495557	0.732 (0.604-0.860)	0.000788777	0.00406053
1810026B05Rik	0.769	0.846 (0.684-1.000)	0.00289208	0.0358072	0.692 (0.552-0.833)	0.00441336	0.0183699
1810030O07Rik	0.872	0.969 (0.912-1.000)	8.7697e-05	0.0107215	0.775 (0.658-0.892)	9.12963e-05	0.0006666
2010315B03Rik	0.755	0.838 (0.665-1.000)	0.00349043	0.0398792	0.672 (0.532-0.811)	0.00978423	0.0372092
2210016L21Rik	0.838	0.862 (0.690-1.000)	0.00196449	0.0287705	0.813 (0.702-0.925)	9.78435e-06	0.000111487
2310033P09Rik	0.85	0.854 (0.657-1.000)	0.00238782	0.0320916	0.845 (0.731-0.960)	1.28295e-06	2.41396e-05
2310061I04Rik	0.773	0.838 (0.674-1.000)	0.00349043	0.0398792	0.707 (0.577-0.838)	0.00238855	0.0106759
2610008E11Rik	0.892	0.892 (0.759-1.000)	0.000868463	0.0191448	0.892 (0.805-0.979)	4.67596e-08	2.66519e-06
2610028H24Rik	0.796	0.838 (0.672-1.000)	0.00349043	0.0398792	0.754 (0.627-0.880)	0.000272345	0.00163867
2610301B20Rik	0.764	0.862 (0.692-1.000)	0.00196449	0.0287705	0.666 (0.518-0.814)	0.0121203	0.0450078
2610507I01Rik	0.782	0.823 (0.609-1.000)	0.00503057	0.0495557	0.742 (0.621-0.862)	0.000503383	0.00276817
2900076A07Rik	0.831	0.885 (0.749-1.000)	0.0010708	0.0211213	0.777 (0.650-0.903)	8.19436e-05	0.000611725
3830406C13Rik	0.834	0.862 (0.673-1.000)	0.00196449	0.0287705	0.806 (0.694-0.917)	1.58089e-05	0.000160932
4632427E13Rik	0.836	0.977 (0.931-1.000)	6.83489e-05	0.0107215	0.695 (0.558-0.833)	0.00391524	0.0165001
4930405O22Rik	0.844	0.915 (0.794-1.000)	0.000453437	0.0151387	0.773 (0.653-0.892)	0.000101646	0.000727886
4930503L19Rik	0.807	0.831 (0.657-1.000)	0.00419772	0.0442264	0.784 (0.652-0.915)	5.58282e-05	0.000449235
4930523C07Rik	0.869	0.854 (0.694-1.000)	0.00238782	0.0320916	0.884 (0.802-0.966)	8.44712e-08	3.84481e-06
4933427D14Rik	0.799	0.838 (0.651-1.000)	0.00349043	0.0398792	0.760 (0.638-0.882)	0.000200855	0.00127394
5530601H04Rik	0.913	0.946 (0.864-1.000)	0.000181237	0.0117303	0.880 (0.794-0.966)	1.13051e-07	4.6596e-06
5730405O15Rik	0.836	0.931 (0.826-1.000)	0.000288754	0.0129796	0.741 (0.617-0.865)	0.000515688	0.00282356
5930430L01Rik	0.833	0.977 (0.931-1.000)	6.83489e-05	0.0107215	0.688 (0.545-0.832)	0.00516533	0.0210939
6030458C11Rik	0.797	0.823 (0.613-1.000)	0.00503057	0.0495557	0.772 (0.635-0.909)	0.000107225	0.000760733
6430590A07Rik	0.798	0.854 (0.674-1.000)	0.00238782	0.0320916	0.743 (0.617-0.870)	0.00046833	0.00259856
9030404E10Rik	0.835	0.931 (0.832-1.000)	0.000288754	0.0129796	0.740 (0.618-0.862)	0.000540994	0.00294555
9030622O22Rik	0.857	0.838 (0.665-1.000)	0.00349043	0.0398792	0.876 (0.794-0.958)	1.50873e-07	5.65649e-06
9130020K20Rik	0.838	0.931 (0.831-1.000)	0.000288754	0.0129796	0.746 (0.617-0.875)	0.0004048	0.00228871
9130023H24Rik	0.849	0.962 (0.892-1.000)	0.000112112	0.0107879	0.737 (0.614-0.860)	0.000623967	0.00332366
9530091C08Rik	0.808	0.854 (0.699-1.000)	0.00238782	0.0320916	0.762 (0.640-0.884)	0.000181219	0.00116784
9630013D21Rik	0.85	0.838 (0.631-1.000)	0.00349043	0.0398792	0.861 (0.758-0.964)	4.34151e-07	1.09324e-05
A230045G11Rik	0.885	0.931 (0.826-1.000)	0.000288754	0.0129796	0.838 (0.724-0.952)	2.03194e-06	3.39197e-05
AI182371	0.754	0.831 (0.657-1.000)	0.00419772	0.0442264	0.677 (0.541-0.812)	0.00814928	0.0315825
AI597479	0.8	0.831 (0.660-1.000)	0.00419772	0.0442264	0.769 (0.644-0.894)	0.000125735	0.000867026
AU041133	0.822	0.900 (0.775-1.000)	0.000701837	0.017603	0.743 (0.618-0.868)	0.00046833	0.00259856
AW549877	0.811	0.900 (0.764-1.000)	0.000701837	0.017603	0.722 (0.593-0.851)	0.00124443	0.00602618
Aaas	0.809	0.885 (0.749-1.000)	0.0010708	0.0211213	0.734 (0.607-0.861)	0.000718555	0.00375015
Aasdh	0.902	0.969 (0.912-1.000)	8.7697e-05	0.0107215	0.835 (0.729-0.941)	2.46801e-06	3.91586e-05
Aasdhppt	0.856	0.900 (0.773-1.000)	0.000701837	0.017603	0.812 (0.686-0.939)	1.03955e-05	0.000117028
Abca2	0.912	0.969 (0.904-1.000)	8.7697e-05	0.0107215	0.855 (0.751-0.959)	6.55252e-07	1.47269e-05
Abca3	0.902	0.923 (0.818-1.000)	0.0003625	0.0139844	0.880 (0.788-0.972)	1.13051e-07	4.6596e-06
Abcb1a	0.894	0.931 (0.834-1.000)	0.000288754	0.0129796	0.858 (0.761-0.955)	5.3379e-07	1.2756e-05
Abcb7	0.846	0.892 (0.763-1.000)	0.000868463	0.0191448	0.800 (0.683-0.916)	2.24898e-05	0.00021445
Abcd1	0.836	0.869 (0.712-1.000)	0.00161047	0.0259099	0.803 (0.683-0.922)	1.88706e-05	0.000185676
Abcd3	0.879	0.854 (0.697-1.000)	0.00238782	0.0320916	0.904 (0.810-0.997)	1.88515e-08	1.65651e-06
Abcf3	0.818	0.823 (0.625-1.000)	0.00503057	0.0495557	0.812 (0.695-0.930)	1.03955e-05	0.000117028
Abcg3	0.808	0.885 (0.751-1.000)	0.0010708	0.0211213	0.731 (0.602-0.860)	0.000826209	0.00422572
Abhd16a	0.861	0.892 (0.734-1.000)	0.000868463	0.0191448	0.830 (0.726-0.934)	3.40052e-06	4.96006e-05
Abhd2	0.836	0.831 (0.630-1.000)	0.00419772	0.0442264	0.841 (0.729-0.953)	1.67026e-06	2.9313e-05
Abitram	0.85	0.938 (0.837-1.000)	0.000229179	0.0122102	0.762 (0.639-0.885)	0.000181219	0.00116784
Ablim1	0.881	0.877 (0.721-1.000)	0.00131555	0.0233796	0.885 (0.804-0.966)	7.85008e-08	3.68575e-06
Abraxas2	0.773	0.831 (0.654-1.000)	0.00419772	0.0442264	0.715 (0.581-0.850)	0.00169503	0.00790422
Acaca	0.864	0.885 (0.747-1.000)	0.0010708	0.0211213	0.844 (0.740-0.948)	1.37079e-06	2.54329e-05
Acad11	0.928	0.962 (0.881-1.000)	0.000112112	0.0107879	0.894 (0.818-0.969)	4.02614e-08	2.44927e-06
Acad9	0.882	0.838 (0.641-1.000)	0.00349043	0.0398792	0.926 (0.843-1.000)	3.33521e-09	7.60397e-07
Acat1	0.845	0.831 (0.648-1.000)	0.00419772	0.0442264	0.860 (0.764-0.956)	4.65187e-07	1.1463e-05
Acbd6	0.837	0.900 (0.770-1.000)	0.000701837	0.017603	0.774 (0.639-0.908)	9.63405e-05	0.000697394
Ace2	0.83	0.838 (0.667-1.000)	0.00349043	0.0398792	0.821 (0.716-0.927)	5.98806e-06	7.69628e-05
Acly	0.916	0.923 (0.809-1.000)	0.0003625	0.0139844	0.910 (0.823-0.996)	1.18552e-08	1.28764e-06
Acot13	0.886	0.931 (0.817-1.000)	0.000288754	0.0129796	0.840 (0.740-0.941)	1.78335e-06	3.07853e-05
Acp6	0.829	0.838 (0.662-1.000)	0.00349043	0.0398792	0.820 (0.707-0.934)	6.37101e-06	8.06156e-05
Acsl5	0.948	0.992 (0.971-1.000)	4.10642e-05	0.0107215	0.903 (0.814-0.991)	2.0354e-08	1.70562e-06
Acss1	0.881	0.885 (0.744-1.000)	0.0010708	0.0211213	0.877 (0.791-0.963)	1.40408e-07	5.40017e-06
Actr6	0.873	0.938 (0.837-1.000)	0.000229179	0.0122102	0.807 (0.690-0.923)	1.48916e-05	0.000153634
Actr8	0.883	0.892 (0.755-1.000)	0.000868463	0.0191448	0.873 (0.782-0.964)	1.86983e-07	6.40322e-06
Acyp1	0.799	0.831 (0.663-0.998)	0.00419772	0.0442264	0.767 (0.645-0.889)	0.000139698	0.000944519
Adal	0.774	0.869 (0.722-1.000)	0.00161047	0.0259099	0.679 (0.538-0.819)	0.00756552	0.0296241
Adam4	0.819	0.831 (0.627-1.000)	0.00419772	0.0442264	0.808 (0.689-0.926)	1.40367e-05	0.000146546
Adck5	0.809	0.869 (0.722-1.000)	0.00161047	0.0259099	0.749 (0.624-0.874)	0.000349347	0.00202124
Adcy7	0.855	0.908 (0.787-1.000)	0.000565144	0.0162709	0.803 (0.686-0.919)	1.88706e-05	0.000185676
Adgrg1	0.846	0.908 (0.753-1.000)	0.000565144	0.0162709	0.784 (0.663-0.904)	5.58282e-05	0.000449235
Adh5	0.833	0.823 (0.650-0.997)	0.00503057	0.0495557	0.842 (0.729-0.956)	1.56407e-06	2.80524e-05
Adi1	0.806	0.877 (0.737-1.000)	0.00131555	0.0233796	0.735 (0.604-0.866)	0.000685649	0.00360443
Adk	0.838	0.823 (0.645-1.000)	0.00503057	0.0495557	0.852 (0.742-0.962)	8.03073e-07	1.7165e-05
Afg1l	0.876	0.946 (0.864-1.000)	0.000181237	0.0117303	0.806 (0.690-0.922)	1.53405e-05	0.00015804
Aga	0.84	0.869 (0.701-1.000)	0.00161047	0.0259099	0.811 (0.702-0.920)	1.17285e-05	0.000127771
Agk	0.879	0.931 (0.831-1.000)	0.000288754	0.0129796	0.826 (0.715-0.938)	4.38054e-06	5.98264e-05
Agmo	0.917	0.931 (0.834-1.000)	0.000288754	0.0129796	0.904 (0.818-0.989)	1.88515e-08	1.65651e-06
Ago1	0.948	0.954 (0.877-1.000)	0.000142804	0.0110181	0.941 (0.890-0.993)	8.96377e-10	5.67115e-07
Ago3	0.794	0.869 (0.715-1.000)	0.00161047	0.0259099	0.718 (0.580-0.857)	0.00148629	0.00703715
Ago4	0.841	0.854 (0.696-1.000)	0.00238782	0.0320916	0.828 (0.728-0.929)	3.85906e-06	5.4555e-05
Agps	0.761	0.831 (0.658-1.000)	0.00419772	0.0442264	0.690 (0.550-0.831)	0.00477617	0.0197082
Agtpbp1	0.792	0.915 (0.792-1.000)	0.000453437	0.0151387	0.668 (0.525-0.810)	0.0112931	0.0422025
Ahcyl1	0.83	0.831 (0.648-1.000)	0.00419772	0.0442264	0.828 (0.718-0.939)	3.86091e-06	5.4555e-05
Ahcyl2	0.845	0.885 (0.750-1.000)	0.0010708	0.0211213	0.806 (0.692-0.920)	1.58089e-05	0.000160932
Ahr	0.866	0.862 (0.696-1.000)	0.00196449	0.0287705	0.870 (0.781-0.959)	2.31367e-07	7.25551e-06
Aifm1	0.835	0.838 (0.645-1.000)	0.00349043	0.0398792	0.832 (0.719-0.945)	2.99292e-06	4.50309e-05
Akap11	0.867	0.862 (0.709-1.000)	0.00196449	0.0287705	0.873 (0.775-0.971)	1.86983e-07	6.40322e-06
Akap8	0.853	0.908 (0.782-1.000)	0.000565144	0.0162709	0.798 (0.679-0.916)	2.52584e-05	0.000237185
Akap8l	0.93	0.992 (0.971-1.000)	4.10642e-05	0.0107215	0.868 (0.764-0.972)	2.66429e-07	7.97931e-06
Akap9	0.918	0.954 (0.877-1.000)	0.000142804	0.0110181	0.882 (0.791-0.973)	9.77567e-08	4.20736e-06
Akr1a1	0.861	0.823 (0.633-1.000)	0.00503057	0.0495557	0.900 (0.827-0.973)	2.55912e-08	1.91043e-06
Akr1b10	0.844	0.862 (0.704-1.000)	0.00196449	0.0287705	0.826 (0.723-0.930)	4.38054e-06	5.98264e-05
Alcam	0.938	0.969 (0.912-1.000)	8.7697e-05	0.0107215	0.907 (0.813-1.000)	1.49616e-08	1.4619e-06
Aldh4a1	0.86	0.938 (0.843-1.000)	0.000229179	0.0122102	0.781 (0.662-0.900)	6.58769e-05	0.000513442
Alg2	0.868	0.954 (0.877-1.000)	0.000142804	0.0110181	0.783 (0.658-0.907)	5.9005e-05	0.000470016
Alg3	0.803	0.854 (0.658-1.000)	0.00238782	0.0320916	0.752 (0.628-0.876)	0.000301023	0.00178491
Alg6	0.819	0.831 (0.635-1.000)	0.00419772	0.0442264	0.807 (0.691-0.922)	1.48978e-05	0.000153634
Alkbh8	0.825	0.892 (0.763-1.000)	0.000868463	0.0191448	0.757 (0.623-0.891)	0.000234066	0.00144124
Alms1	0.841	0.931 (0.834-1.000)	0.000288754	0.0129796	0.752 (0.624-0.880)	0.000301023	0.00178491
Amfr	0.854	0.823 (0.640-1.000)	0.00503057	0.0495557	0.886 (0.799-0.973)	7.29394e-08	3.54295e-06
Amn1	0.813	0.846 (0.664-1.000)	0.00289208	0.0358072	0.781 (0.653-0.909)	6.58769e-05	0.000513442
Amt	0.76	0.838 (0.650-1.000)	0.00349043	0.0398792	0.682 (0.546-0.817)	0.00675892	0.0268142
Anapc13	0.876	0.877 (0.704-1.000)	0.00131555	0.0233796	0.875 (0.789-0.961)	1.62088e-07	5.86833e-06
Anapc2	0.891	0.900 (0.778-1.000)	0.000701837	0.017603	0.882 (0.797-0.967)	9.77567e-08	4.20736e-06
Ank	0.802	0.854 (0.696-1.000)	0.00238782	0.0320916	0.750 (0.626-0.874)	0.00033249	0.00193789
Ank3	0.893	0.900 (0.773-1.000)	0.000701837	0.017603	0.887 (0.796-0.977)	6.776e-08	3.41594e-06
Ankhd1	0.87	0.985 (0.948-1.000)	5.30752e-05	0.0107215	0.755 (0.622-0.888)	0.000258981	0.0015687
Ankmy2	0.948	1.000 (1.000-1.000)	3.16552e-05	0.0107215	0.896 (0.803-0.988)	3.46417e-08	2.22507e-06
Ankrd10	0.892	0.962 (0.892-1.000)	0.000112112	0.0107879	0.823 (0.709-0.938)	5.28703e-06	6.9542e-05
Ankrd13c	0.822	0.838 (0.668-1.000)	0.00349043	0.0398792	0.806 (0.676-0.935)	1.58089e-05	0.000160932
Ankrd26	0.798	0.885 (0.724-1.000)	0.0010708	0.0211213	0.712 (0.580-0.844)	0.00193014	0.00885854
Ankrd27	0.852	0.869 (0.696-1.000)	0.00161047	0.0259099	0.835 (0.725-0.946)	2.46801e-06	3.91586e-05
Ankrd46	0.861	0.831 (0.657-1.000)	0.00419772	0.0442264	0.891 (0.806-0.976)	5.03785e-08	2.80204e-06
Anks3	0.852	0.915 (0.803-1.000)	0.000453437	0.0151387	0.789 (0.663-0.914)	4.22222e-05	0.000357005
Ano1	0.9	0.862 (0.709-1.000)	0.00196449	0.0287705	0.938 (0.877-0.998)	1.25029e-09	5.92523e-07
Anxa5	0.868	0.846 (0.681-1.000)	0.00289208	0.0358072	0.890 (0.800-0.979)	5.42679e-08	2.94712e-06
Anxa6	0.929	0.938 (0.845-1.000)	0.000229179	0.0122102	0.920 (0.838-1.000)	5.395e-09	8.98233e-07
Aox1	0.898	0.962 (0.891-1.000)	0.000112112	0.0107879	0.835 (0.717-0.953)	2.46801e-06	3.91586e-05
Ap1g1	0.805	0.877 (0.723-1.000)	0.00131555	0.0233796	0.733 (0.610-0.856)	0.000752912	0.0039029
Ap1m2	0.872	0.862 (0.703-1.000)	0.00196449	0.0287705	0.882 (0.787-0.977)	9.77567e-08	4.20736e-06
Ap2b1	0.887	0.977 (0.931-1.000)	6.83489e-05	0.0107215	0.798 (0.688-0.907)	2.52584e-05	0.000237185
Ap3m2	0.949	0.992 (0.971-1.000)	4.10642e-05	0.0107215	0.906 (0.833-0.979)	1.61626e-08	1.53193e-06
Ap3s2	0.873	0.885 (0.718-1.000)	0.0010708	0.0211213	0.862 (0.771-0.954)	4.05114e-07	1.04401e-05
Ap5m1	0.868	0.923 (0.820-1.000)	0.0003625	0.0139844	0.812 (0.702-0.923)	1.03955e-05	0.000117028
Apc-ps1	0.776	0.846 (0.642-1.000)	0.00289208	0.0358072	0.706 (0.577-0.836)	0.00249128	0.0110783
Apeh	0.85	0.915 (0.805-1.000)	0.000453437	0.0151387	0.785 (0.669-0.900)	5.28132e-05	0.000429618
Api5	0.759	0.823 (0.611-1.000)	0.00503057	0.0495557	0.695 (0.554-0.837)	0.00391524	0.0165001
Apoc1	0.783	0.831 (0.658-1.000)	0.00419772	0.0442264	0.735 (0.612-0.858)	0.000685649	0.00360443
Apool	0.804	0.838 (0.633-1.000)	0.00349043	0.0398792	0.769 (0.650-0.887)	0.000125735	0.000867026
Appl1	0.864	0.908 (0.775-1.000)	0.000565144	0.0162709	0.820 (0.703-0.938)	6.37101e-06	8.06156e-05
Aqr	0.904	0.969 (0.904-1.000)	8.7697e-05	0.0107215	0.839 (0.734-0.944)	1.90376e-06	3.23345e-05
Araf	0.88	0.938 (0.815-1.000)	0.000229179	0.0122102	0.822 (0.711-0.934)	5.62713e-06	7.31411e-05
Arfgap2	0.874	0.900 (0.759-1.000)	0.000701837	0.017603	0.848 (0.751-0.946)	1.05069e-06	2.07086e-05
Arfrp1	0.82	0.823 (0.645-1.000)	0.00503057	0.0495557	0.816 (0.697-0.936)	8.14961e-06	9.71008e-05
Arhgap12	0.862	0.862 (0.711-1.000)	0.00196449	0.0287705	0.862 (0.758-0.966)	4.05114e-07	1.04401e-05
Arhgap17	0.856	0.938 (0.848-1.000)	0.000229179	0.0122102	0.773 (0.651-0.895)	0.000101646	0.000727886
Arhgap45	0.793	0.885 (0.724-1.000)	0.0010708	0.0211213	0.702 (0.564-0.840)	0.00294335	0.012856
Arhgap5	0.872	0.892 (0.765-1.000)	0.000868463	0.0191448	0.851 (0.749-0.953)	8.59113e-07	1.80278e-05
Arhgef1	0.803	0.831 (0.642-1.000)	0.00419772	0.0442264	0.775 (0.641-0.908)	9.12963e-05	0.0006666
Arhgef18	0.875	0.900 (0.776-1.000)	0.000701837	0.017603	0.849 (0.751-0.948)	9.82677e-07	1.97527e-05
Arhgef2	0.87	0.869 (0.710-1.000)	0.00161047	0.0259099	0.871 (0.775-0.967)	2.15548e-07	6.95776e-06
Arhgef38	0.876	0.877 (0.723-1.000)	0.00131555	0.0233796	0.875 (0.792-0.958)	1.62088e-07	5.86833e-06
Arhgef6	0.93	0.962 (0.881-1.000)	0.000112112	0.0107879	0.898 (0.807-0.989)	2.97851e-08	2.05388e-06
Arid1a	0.819	0.923 (0.784-1.000)	0.0003625	0.0139844	0.714 (0.575-0.853)	0.00177033	0.00820697
Arid4b	0.829	0.892 (0.763-1.000)	0.000868463	0.0191448	0.766 (0.633-0.898)	0.000147212	0.000984278
Arl5a	0.868	0.885 (0.701-1.000)	0.0010708	0.0211213	0.852 (0.745-0.959)	8.03073e-07	1.7165e-05
Armc8	0.792	0.838 (0.633-1.000)	0.00349043	0.0398792	0.746 (0.611-0.881)	0.0004048	0.00228871
Armh3	0.845	0.877 (0.723-1.000)	0.00131555	0.0233796	0.813 (0.703-0.924)	9.78435e-06	0.000111487
Arntl	0.96	0.962 (0.891-1.000)	0.000112112	0.0107879	0.959 (0.914-1.000)	1.9354e-10	5.13146e-07
Arpc5l	0.852	0.885 (0.743-1.000)	0.0010708	0.0211213	0.818 (0.711-0.926)	7.20817e-06	8.8984e-05
Arpp19	0.846	0.869 (0.713-1.000)	0.00161047	0.0259099	0.823 (0.704-0.943)	5.28703e-06	6.9542e-05
Arrdc1	0.844	0.831 (0.655-1.000)	0.00419772	0.0442264	0.857 (0.759-0.956)	5.71645e-07	1.33456e-05
Arsb	0.927	0.962 (0.881-1.000)	0.000112112	0.0107879	0.893 (0.804-0.982)	4.33929e-08	2.55382e-06
Art2b	0.819	0.908 (0.787-1.000)	0.000565144	0.0162709	0.731 (0.608-0.855)	0.000826209	0.00422572
Art4	0.85	0.838 (0.676-1.000)	0.00349043	0.0398792	0.861 (0.767-0.955)	4.34151e-07	1.09324e-05
Arv1	0.806	0.908 (0.791-1.000)	0.000565144	0.0162709	0.703 (0.568-0.838)	0.00282389	0.0123897
Asb13	0.883	0.969 (0.912-1.000)	8.7697e-05	0.0107215	0.798 (0.683-0.912)	2.52584e-05	0.000237185
Asb2	0.921	0.969 (0.904-1.000)	8.7697e-05	0.0107215	0.872 (0.784-0.960)	2.00776e-07	6.59875e-06
Asb3	0.88	0.938 (0.846-1.000)	0.000229179	0.0122102	0.821 (0.688-0.955)	5.98806e-06	7.69628e-05
Ascc1	0.862	0.908 (0.791-1.000)	0.000565144	0.0162709	0.815 (0.689-0.941)	8.66319e-06	0.000101972
Asf1a	0.888	0.946 (0.857-1.000)	0.000181237	0.0117303	0.829 (0.708-0.951)	3.62373e-06	5.20759e-05
Asxl2	0.918	0.962 (0.895-1.000)	0.000112112	0.0107879	0.875 (0.783-0.967)	1.62088e-07	5.86833e-06
Atad1	0.797	0.854 (0.689-1.000)	0.00238782	0.0320916	0.741 (0.614-0.868)	0.000515688	0.00282356
Atad2b	0.793	0.885 (0.724-1.000)	0.0010708	0.0211213	0.702 (0.566-0.839)	0.00294335	0.012856
Atat1	0.865	0.938 (0.828-1.000)	0.000229179	0.0122102	0.792 (0.678-0.905)	3.56324e-05	0.00031289
Atf7	0.811	0.823 (0.651-0.995)	0.00503057	0.0495557	0.800 (0.684-0.915)	2.24898e-05	0.00021445
Atf7ip	0.828	0.923 (0.818-1.000)	0.0003625	0.0139844	0.732 (0.606-0.858)	0.000788777	0.00406053
Atg13	0.792	0.831 (0.648-1.000)	0.00419772	0.0442264	0.754 (0.627-0.880)	0.000272345	0.00163867
Atg4a	0.845	0.862 (0.704-1.000)	0.00196449	0.0287705	0.829 (0.725-0.933)	3.62285e-06	5.20759e-05
Atl3	0.874	0.877 (0.681-1.000)	0.00131555	0.0233796	0.871 (0.773-0.969)	2.15548e-07	6.95776e-06
Atm	0.9	0.962 (0.881-1.000)	0.000112112	0.0107879	0.838 (0.728-0.949)	2.03194e-06	3.39197e-05
Atmin	0.834	0.831 (0.640-1.000)	0.00419772	0.0442264	0.837 (0.732-0.942)	2.16837e-06	3.56562e-05
Atp5b	0.809	0.846 (0.681-1.000)	0.00289208	0.0358072	0.773 (0.654-0.892)	0.000101646	0.000727886
Atp5c1	0.786	0.831 (0.647-1.000)	0.00419772	0.0442264	0.742 (0.612-0.872)	0.000491481	0.00270331
Atp6v0a2	0.805	0.846 (0.689-1.000)	0.00289208	0.0358072	0.763 (0.639-0.886)	0.000172088	0.00111754
Atp6v0d2	0.832	0.900 (0.764-1.000)	0.000701837	0.017603	0.764 (0.641-0.887)	0.000163389	0.00107038
Atp9b	0.804	0.831 (0.643-1.000)	0.00419772	0.0442264	0.777 (0.657-0.897)	8.19436e-05	0.000611725
Atpsckmt	0.887	0.938 (0.848-1.000)	0.000229179	0.0122102	0.836 (0.742-0.931)	2.31355e-06	3.75074e-05
Atr	0.825	0.838 (0.635-1.000)	0.00349043	0.0398792	0.812 (0.689-0.936)	1.03955e-05	0.000117028
Atrx	0.905	0.938 (0.843-1.000)	0.000229179	0.0122102	0.872 (0.770-0.974)	2.00776e-07	6.59875e-06
Atxn1	0.894	0.923 (0.804-1.000)	0.0003625	0.0139844	0.864 (0.765-0.963)	3.52549e-07	9.62455e-06
Atxn2	0.836	0.854 (0.696-1.000)	0.00238782	0.0320916	0.817 (0.708-0.927)	7.66512e-06	9.2814e-05
Atxn7l3b	0.843	0.885 (0.748-1.000)	0.0010708	0.0211213	0.801 (0.685-0.917)	2.12159e-05	0.000204226
Axl	0.779	0.838 (0.662-1.000)	0.00349043	0.0398792	0.719 (0.593-0.846)	0.0014221	0.0067738
Azin2	0.834	0.862 (0.706-1.000)	0.00196449	0.0287705	0.806 (0.693-0.918)	1.58089e-05	0.000160932
B3gnt5	0.893	0.977 (0.926-1.000)	6.83489e-05	0.0107215	0.810 (0.704-0.915)	1.24545e-05	0.000133384
B4galnt1	0.818	0.900 (0.757-1.000)	0.000701837	0.017603	0.736 (0.605-0.867)	0.000654137	0.00345817
BC004004	0.845	0.831 (0.648-1.000)	0.00419772	0.0442264	0.860 (0.761-0.960)	4.65187e-07	1.1463e-05
BC029722	0.751	0.823 (0.622-1.000)	0.00503057	0.0495557	0.680 (0.545-0.814)	0.0072877	0.028656
BC031181	0.792	0.846 (0.673-1.000)	0.00289208	0.0358072	0.737 (0.600-0.874)	0.000623967	0.00332366
BC052040	0.776	0.831 (0.656-1.000)	0.00419772	0.0442264	0.721 (0.586-0.856)	0.00130126	0.00625947
BC064078	0.786	0.885 (0.740-1.000)	0.0010708	0.0211213	0.688 (0.557-0.819)	0.00526649	0.0215035
BE692007	0.863	0.923 (0.813-1.000)	0.0003625	0.0139844	0.804 (0.695-0.912)	1.77924e-05	0.000177063
Bace2	0.863	0.900 (0.770-1.000)	0.000701837	0.017603	0.825 (0.720-0.931)	4.66479e-06	6.27601e-05
Bach2	0.922	0.962 (0.895-1.000)	0.000112112	0.0107879	0.882 (0.794-0.970)	9.77567e-08	4.20736e-06
Baiap2l1	0.784	0.823 (0.642-1.000)	0.00503057	0.0495557	0.745 (0.614-0.876)	0.00042503	0.00238868
Bank1	0.93	0.985 (0.948-1.000)	5.30752e-05	0.0107215	0.875 (0.792-0.958)	1.62088e-07	5.86833e-06
Baz1b	0.778	0.838 (0.676-1.000)	0.00349043	0.0398792	0.717 (0.579-0.855)	0.00155311	0.00730976
Baz2a	0.786	0.869 (0.726-1.000)	0.00161047	0.0259099	0.702 (0.560-0.844)	0.00294335	0.012856
Bbs2	0.886	0.938 (0.848-1.000)	0.000229179	0.0122102	0.833 (0.729-0.937)	2.89787e-06	4.43388e-05
Bcap29	0.825	0.854 (0.653-1.000)	0.00238782	0.0320916	0.797 (0.673-0.920)	2.6761e-05	0.000248255
Bcap31	0.854	0.838 (0.618-1.000)	0.00349043	0.0398792	0.870 (0.779-0.961)	2.31367e-07	7.25551e-06
Bcat2	0.806	0.854 (0.682-1.000)	0.00238782	0.0320916	0.759 (0.624-0.894)	0.000211402	0.00132622
Bckdhb	0.91	0.938 (0.843-1.000)	0.000229179	0.0122102	0.882 (0.796-0.967)	9.77567e-08	4.20736e-06
Bcl11b	0.8	0.915 (0.785-1.000)	0.000453437	0.0151387	0.686 (0.552-0.819)	0.00580205	0.0234183
Bcl2	0.828	0.854 (0.673-1.000)	0.00238782	0.0320916	0.803 (0.692-0.913)	1.88706e-05	0.000185676
Bcl2l14	0.816	0.900 (0.766-1.000)	0.000701837	0.017603	0.732 (0.609-0.856)	0.000788777	0.00406053
Bcl9	0.871	0.992 (0.971-1.000)	4.10642e-05	0.0107215	0.749 (0.619-0.879)	0.000349347	0.00202124
Bcor	0.877	0.985 (0.948-1.000)	5.30752e-05	0.0107215	0.769 (0.644-0.893)	0.000125735	0.000867026
Bend7	0.892	0.885 (0.724-1.000)	0.0010708	0.0211213	0.899 (0.808-0.990)	2.76111e-08	1.96832e-06
Bet1	0.843	0.854 (0.691-1.000)	0.00238782	0.0320916	0.832 (0.722-0.943)	2.99292e-06	4.50309e-05
Bicral	0.816	0.862 (0.711-1.000)	0.00196449	0.0287705	0.771 (0.648-0.894)	0.00011309	0.000794109
Bik	0.894	0.954 (0.877-1.000)	0.000142804	0.0110181	0.833 (0.732-0.935)	2.80709e-06	4.29758e-05
Bin1	0.89	0.962 (0.892-1.000)	0.000112112	0.0107879	0.818 (0.713-0.924)	7.20817e-06	8.8984e-05
Birc6	0.866	0.908 (0.771-1.000)	0.000565144	0.0162709	0.824 (0.712-0.936)	4.96661e-06	6.5979e-05
Bivm	0.834	0.854 (0.697-1.000)	0.00238782	0.0320916	0.813 (0.705-0.922)	9.78435e-06	0.000111487
Blk	0.845	0.946 (0.861-1.000)	0.000181237	0.0117303	0.743 (0.624-0.862)	0.00046833	0.00259856
Blmh	0.822	0.885 (0.711-1.000)	0.0010708	0.0211213	0.759 (0.637-0.881)	0.000211402	0.00132622
Blnk	0.87	0.923 (0.772-1.000)	0.0003625	0.0139844	0.816 (0.714-0.919)	8.14961e-06	9.71008e-05
Bmp4	0.906	0.908 (0.782-1.000)	0.000565144	0.0162709	0.905 (0.830-0.979)	1.74569e-08	1.60648e-06
Bmp5	0.941	0.931 (0.824-1.000)	0.000288754	0.0129796	0.951 (0.903-1.000)	3.8526e-10	5.13146e-07
Bmyc	0.864	0.854 (0.697-1.000)	0.00238782	0.0320916	0.875 (0.789-0.961)	1.62088e-07	5.86833e-06
Bod1l	0.863	0.900 (0.774-1.000)	0.000701837	0.017603	0.826 (0.709-0.944)	4.38054e-06	5.98264e-05
Borcs8	0.882	0.900 (0.732-1.000)	0.000701837	0.017603	0.863 (0.771-0.955)	3.77952e-07	1.00471e-05
Bphl	0.851	0.854 (0.650-1.000)	0.00238782	0.0320916	0.848 (0.742-0.955)	1.05069e-06	2.07086e-05
Bptf	0.812	0.846 (0.669-1.000)	0.00289208	0.0358072	0.778 (0.655-0.901)	7.76127e-05	0.000586487
Brcc3	0.793	0.823 (0.633-1.000)	0.00503057	0.0495557	0.764 (0.636-0.892)	0.000163389	0.00107038
Brd7	0.915	0.969 (0.912-1.000)	8.7697e-05	0.0107215	0.860 (0.752-0.968)	4.65187e-07	1.1463e-05
Brd8	0.817	0.831 (0.640-1.000)	0.00419772	0.0442264	0.804 (0.675-0.933)	1.77924e-05	0.000177063
Brms1l	0.877	0.892 (0.743-1.000)	0.000868463	0.0191448	0.862 (0.747-0.977)	4.05114e-07	1.04401e-05
Brwd1	0.826	0.862 (0.706-1.000)	0.00196449	0.0287705	0.791 (0.667-0.914)	3.77126e-05	0.000327183
Bscl2	0.804	0.831 (0.646-1.000)	0.00419772	0.0442264	0.777 (0.655-0.899)	8.19436e-05	0.000611725
Btbd2	0.877	0.908 (0.782-1.000)	0.000565144	0.0162709	0.846 (0.749-0.944)	1.20054e-06	2.29645e-05
Btbd8	0.891	1.000 (1.000-1.000)	3.16552e-05	0.0107215	0.783 (0.665-0.901)	5.9005e-05	0.000470016
Btla	0.906	0.923 (0.784-1.000)	0.0003625	0.0139844	0.889 (0.803-0.975)	5.84472e-08	3.1074e-06
Bub3	0.819	0.862 (0.710-1.000)	0.00196449	0.0287705	0.777 (0.659-0.895)	8.19436e-05	0.000611725
C030006K11Rik	0.776	0.823 (0.653-0.993)	0.00503057	0.0495557	0.728 (0.603-0.854)	0.00094853	0.0047609
C1qtnf3	0.84	0.862 (0.673-1.000)	0.00196449	0.0287705	0.818 (0.710-0.927)	7.20817e-06	8.8984e-05
C2cd3	0.852	0.992 (0.971-1.000)	4.10642e-05	0.0107215	0.711 (0.576-0.846)	0.00201486	0.00919734
C2cd5	0.827	0.838 (0.673-1.000)	0.00349043	0.0398792	0.816 (0.699-0.934)	8.14961e-06	9.71008e-05
C330018D20Rik	0.797	0.869 (0.693-1.000)	0.00161047	0.0259099	0.725 (0.599-0.852)	0.00108729	0.00535747
Cab39l	0.954	0.992 (0.971-1.000)	4.10642e-05	0.0107215	0.917 (0.841-0.993)	6.84511e-09	1.019e-06
Cabin1	0.802	0.877 (0.690-1.000)	0.00131555	0.0233796	0.726 (0.586-0.866)	0.00103909	0.0051521
Cables2	0.868	0.854 (0.682-1.000)	0.00238782	0.0320916	0.883 (0.795-0.971)	9.08796e-08	4.02078e-06
Cachd1	0.832	0.885 (0.732-1.000)	0.0010708	0.0211213	0.779 (0.658-0.899)	7.3498e-05	0.000560245
Cacnb3	0.779	0.831 (0.658-1.000)	0.00419772	0.0442264	0.727 (0.599-0.855)	0.000992863	0.00495394
Cadm1	0.958	0.962 (0.891-1.000)	0.000112112	0.0107879	0.955 (0.889-1.000)	2.73454e-10	5.13146e-07
Cadps2	0.841	0.838 (0.661-1.000)	0.00349043	0.0398792	0.844 (0.745-0.944)	1.37079e-06	2.54329e-05
Calhm2	0.87	0.954 (0.871-1.000)	0.000142804	0.0110181	0.786 (0.675-0.897)	4.99523e-05	0.000411103
Camkk1	0.743	0.823 (0.613-1.000)	0.00503057	0.0495557	0.663 (0.522-0.803)	0.0134594	0.0494291
Camkmt	0.854	0.900 (0.764-1.000)	0.000701837	0.017603	0.808 (0.688-0.927)	1.40367e-05	0.000146546
Cand1	0.843	0.908 (0.791-1.000)	0.000565144	0.0162709	0.778 (0.651-0.904)	7.76127e-05	0.000586487
Capn7	0.87	0.908 (0.787-1.000)	0.000565144	0.0162709	0.832 (0.711-0.953)	2.99292e-06	4.50309e-05
Car3	0.858	0.892 (0.722-1.000)	0.000868463	0.0191448	0.823 (0.721-0.925)	5.28703e-06	6.9542e-05
Car8	0.897	0.923 (0.796-1.000)	0.0003625	0.0139844	0.870 (0.761-0.979)	2.31367e-07	7.25551e-06
Card11	0.936	0.969 (0.904-1.000)	8.7697e-05	0.0107215	0.903 (0.824-0.982)	2.0354e-08	1.70562e-06
Card6	0.849	0.977 (0.926-1.000)	6.83489e-05	0.0107215	0.720 (0.590-0.851)	0.00136046	0.00650834
Casd1	0.86	0.838 (0.648-1.000)	0.00349043	0.0398792	0.882 (0.791-0.973)	9.77567e-08	4.20736e-06
Casp12	0.758	0.831 (0.658-1.000)	0.00419772	0.0442264	0.686 (0.551-0.820)	0.00580205	0.0234183
Castor2	0.811	0.838 (0.651-1.000)	0.00349043	0.0398792	0.784 (0.669-0.898)	5.58282e-05	0.000449235
Cbfa2t2	0.828	0.823 (0.651-0.995)	0.00503057	0.0495557	0.833 (0.727-0.940)	2.80709e-06	4.29758e-05
Cbr1	0.871	0.885 (0.710-1.000)	0.0010708	0.0211213	0.858 (0.768-0.949)	5.3379e-07	1.2756e-05
Cbx3-ps7	0.769	0.846 (0.655-1.000)	0.00289208	0.0358072	0.692 (0.557-0.828)	0.00441336	0.0183699
Cbx4	0.779	0.862 (0.700-1.000)	0.00196449	0.0287705	0.696 (0.557-0.836)	0.00376076	0.01591
Ccar1	0.82	0.854 (0.674-1.000)	0.00238782	0.0320916	0.787 (0.658-0.916)	4.72382e-05	0.000392984
Ccar2	0.809	0.823 (0.642-1.000)	0.00503057	0.0495557	0.795 (0.671-0.918)	3.00239e-05	0.000271653
Ccdc173	0.797	0.831 (0.631-1.000)	0.00419772	0.0442264	0.763 (0.634-0.892)	0.000172088	0.00111754
Ccdc191	0.822	0.908 (0.787-1.000)	0.000565144	0.0162709	0.737 (0.615-0.859)	0.000623967	0.00332366
Ccdc59	0.843	0.923 (0.809-1.000)	0.0003625	0.0139844	0.763 (0.637-0.889)	0.000172088	0.00111754
Ccdc66	0.894	0.938 (0.843-1.000)	0.000229179	0.0122102	0.850 (0.747-0.953)	9.18901e-07	1.88297e-05
Ccdc88a	0.876	0.946 (0.860-1.000)	0.000181237	0.0117303	0.806 (0.695-0.916)	1.58089e-05	0.000160932
Ccdc88c	0.832	0.908 (0.791-1.000)	0.000565144	0.0162709	0.757 (0.633-0.881)	0.000234066	0.00144124
Ccl22	0.901	0.946 (0.850-1.000)	0.000181237	0.0117303	0.856 (0.758-0.954)	6.12076e-07	1.39297e-05
Ccm2	0.826	0.908 (0.772-1.000)	0.000565144	0.0162709	0.745 (0.618-0.872)	0.00042503	0.00238868
Ccnd2	0.932	0.992 (0.971-1.000)	4.10642e-05	0.0107215	0.872 (0.780-0.964)	2.00776e-07	6.59875e-06
Ccnt2	0.892	0.985 (0.948-1.000)	5.30752e-05	0.0107215	0.799 (0.680-0.917)	2.3836e-05	0.000226009
Ccpg1os	0.829	0.846 (0.688-1.000)	0.00289208	0.0358072	0.812 (0.701-0.922)	1.10429e-05	0.000122142
Ccr6	0.892	0.938 (0.838-1.000)	0.000229179	0.0122102	0.846 (0.750-0.942)	1.20054e-06	2.29645e-05
Ccser1	0.779	0.892 (0.756-1.000)	0.000868463	0.0191448	0.667 (0.529-0.804)	0.0117004	0.0435956
Cd180	0.772	0.854 (0.690-1.000)	0.00238782	0.0320916	0.689 (0.556-0.823)	0.00496736	0.0203742
Cd19	0.919	0.977 (0.926-1.000)	6.83489e-05	0.0107215	0.860 (0.771-0.950)	4.65187e-07	1.1463e-05
Cd2	0.899	0.954 (0.859-1.000)	0.000142804	0.0110181	0.843 (0.738-0.949)	1.46437e-06	2.6738e-05
Cd22	0.926	0.992 (0.971-1.000)	4.10642e-05	0.0107215	0.860 (0.772-0.948)	4.65187e-07	1.1463e-05
Cd226	0.872	0.931 (0.818-1.000)	0.000288754	0.0129796	0.813 (0.697-0.930)	9.78435e-06	0.000111487
Cd27	0.861	0.931 (0.794-1.000)	0.000288754	0.0129796	0.792 (0.675-0.908)	3.56324e-05	0.00031289
Cd28	0.817	0.831 (0.618-1.000)	0.00419772	0.0442264	0.804 (0.692-0.915)	1.77924e-05	0.000177063
Cd3e	0.819	0.862 (0.671-1.000)	0.00196449	0.0287705	0.776 (0.654-0.897)	8.65012e-05	0.000638217
Cd4	0.811	0.838 (0.665-1.000)	0.00349043	0.0398792	0.783 (0.671-0.895)	5.9005e-05	0.000470016
Cd5	0.798	0.877 (0.716-1.000)	0.00131555	0.0233796	0.718 (0.588-0.848)	0.00148629	0.00703715
Cd55	0.836	0.892 (0.759-1.000)	0.000868463	0.0191448	0.780 (0.651-0.909)	6.95892e-05	0.000536265
Cd59a	0.882	0.892 (0.759-1.000)	0.000868463	0.0191448	0.872 (0.778-0.966)	2.00776e-07	6.59875e-06
Cd6	0.785	0.869 (0.704-1.000)	0.00161047	0.0259099	0.701 (0.569-0.834)	0.00306735	0.0133217
Cd7	0.819	0.862 (0.713-1.000)	0.00196449	0.0287705	0.777 (0.662-0.892)	8.19436e-05	0.000611725
Cd74	0.805	0.869 (0.706-1.000)	0.00161047	0.0259099	0.740 (0.613-0.867)	0.000540994	0.00294555
Cd79a	0.946	0.977 (0.926-1.000)	6.83489e-05	0.0107215	0.915 (0.851-0.979)	8.01528e-09	1.07895e-06
Cd79b	0.962	0.985 (0.948-1.000)	5.30752e-05	0.0107215	0.939 (0.887-0.992)	1.05902e-09	5.92523e-07
Cd81	0.934	0.938 (0.828-1.000)	0.000229179	0.0122102	0.930 (0.862-0.997)	2.41172e-09	6.29209e-07
Cd82	0.839	0.885 (0.741-1.000)	0.0010708	0.0211213	0.794 (0.676-0.911)	3.17933e-05	0.000285013
Cd83	0.866	0.892 (0.736-1.000)	0.000868463	0.0191448	0.839 (0.742-0.937)	1.90376e-06	3.23345e-05
Cd8a	0.833	0.938 (0.829-1.000)	0.000229179	0.0122102	0.727 (0.600-0.854)	0.000992863	0.00495394
Cd8b1	0.83	0.892 (0.759-1.000)	0.000868463	0.0191448	0.768 (0.646-0.890)	0.000132544	0.0009051
Cd96	0.835	0.877 (0.704-1.000)	0.00131555	0.0233796	0.794 (0.679-0.908)	3.17933e-05	0.000285013
Cd99l2	0.88	0.854 (0.695-1.000)	0.00238782	0.0320916	0.907 (0.835-0.978)	1.49616e-08	1.4619e-06
Cdan1	0.803	0.862 (0.701-1.000)	0.00196449	0.0287705	0.744 (0.616-0.872)	0.000446193	0.00249212
Cdc14b	0.872	0.869 (0.725-1.000)	0.00161047	0.0259099	0.875 (0.784-0.966)	1.62088e-07	5.86833e-06
Cdc23	0.93	0.977 (0.926-1.000)	6.83489e-05	0.0107215	0.884 (0.794-0.974)	8.44712e-08	3.84481e-06
Cdc26	0.816	0.862 (0.713-1.000)	0.00196449	0.0287705	0.771 (0.641-0.901)	0.00011309	0.000794109
Cdc42ep3	0.853	0.869 (0.704-1.000)	0.00161047	0.0259099	0.837 (0.718-0.957)	2.16837e-06	3.56562e-05
Cdc42se2	0.868	0.838 (0.651-1.000)	0.00349043	0.0398792	0.898 (0.805-0.990)	2.97851e-08	2.05388e-06
Cdc5l	0.772	0.823 (0.651-0.995)	0.00503057	0.0495557	0.720 (0.580-0.860)	0.00136046	0.00650834
Cdc73	0.88	0.946 (0.864-1.000)	0.000181237	0.0117303	0.813 (0.689-0.938)	9.78435e-06	0.000111487
Cdk10	0.812	0.846 (0.642-1.000)	0.00289208	0.0358072	0.778 (0.661-0.894)	7.76127e-05	0.000586487
Cdk8	0.809	0.854 (0.679-1.000)	0.00238782	0.0320916	0.765 (0.632-0.898)	0.000155103	0.00102646
Cdkal1	0.898	0.946 (0.849-1.000)	0.000181237	0.0117303	0.850 (0.749-0.951)	9.18901e-07	1.88297e-05
Cds1	0.82	0.854 (0.663-1.000)	0.00238782	0.0320916	0.787 (0.667-0.906)	4.72382e-05	0.000392984
Cebpz	0.768	0.831 (0.654-1.000)	0.00419772	0.0442264	0.704 (0.558-0.851)	0.00270881	0.0119366
Celf1	0.749	0.823 (0.623-1.000)	0.00503057	0.0495557	0.676 (0.529-0.823)	0.00845572	0.0326501
Celf2	0.818	0.923 (0.815-1.000)	0.0003625	0.0139844	0.712 (0.574-0.850)	0.00193014	0.00885854
Celsr1	0.866	0.915 (0.798-1.000)	0.000453437	0.0151387	0.816 (0.702-0.931)	8.14961e-06	9.71008e-05
Cenpc1	0.847	0.923 (0.818-1.000)	0.0003625	0.0139844	0.771 (0.642-0.899)	0.00011309	0.000794109
Cep162	0.816	0.823 (0.648-0.998)	0.00503057	0.0495557	0.809 (0.695-0.922)	1.32231e-05	0.000139665
Cep290	0.833	0.877 (0.729-1.000)	0.00131555	0.0233796	0.790 (0.669-0.910)	3.99072e-05	0.000341193
Cep350	0.786	0.838 (0.672-1.000)	0.00349043	0.0398792	0.734 (0.602-0.866)	0.000718555	0.00375015
Cep57	0.833	0.854 (0.665-1.000)	0.00238782	0.0320916	0.812 (0.693-0.930)	1.10429e-05	0.000122142
Cep70	0.857	0.838 (0.671-1.000)	0.00349043	0.0398792	0.875 (0.784-0.966)	1.62088e-07	5.86833e-06
Cep97	0.875	0.954 (0.877-1.000)	0.000142804	0.0110181	0.797 (0.674-0.919)	2.6761e-05	0.000248255
Cers5	0.852	0.846 (0.679-1.000)	0.00289208	0.0358072	0.859 (0.757-0.961)	5.15632e-07	1.25231e-05
Cetn2	0.866	0.915 (0.794-1.000)	0.000453437	0.0151387	0.817 (0.700-0.935)	7.66512e-06	9.2814e-05
Cetn3	0.877	0.900 (0.774-1.000)	0.000701837	0.017603	0.853 (0.746-0.961)	7.50348e-07	1.62622e-05
Cfap20	0.874	0.900 (0.777-1.000)	0.000701837	0.017603	0.848 (0.742-0.954)	1.05069e-06	2.07086e-05
Cfap36	0.821	0.831 (0.643-1.000)	0.00419772	0.0442264	0.811 (0.702-0.919)	1.17285e-05	0.000127771
Cfap97	0.847	0.885 (0.739-1.000)	0.0010708	0.0211213	0.810 (0.689-0.930)	1.24545e-05	0.000133384
Cftr	0.889	0.908 (0.789-1.000)	0.000565144	0.0162709	0.871 (0.768-0.975)	2.15548e-07	6.95776e-06
Chchd10	0.869	0.908 (0.775-1.000)	0.000565144	0.0162709	0.830 (0.728-0.932)	3.40052e-06	4.96006e-05
Chchd3	0.838	0.869 (0.708-1.000)	0.00161047	0.0259099	0.807 (0.685-0.928)	1.48978e-05	0.000153634
Chd3	0.907	0.977 (0.931-1.000)	6.83489e-05	0.0107215	0.837 (0.723-0.952)	2.16837e-06	3.56562e-05
Chd6	0.889	0.885 (0.750-1.000)	0.0010708	0.0211213	0.894 (0.810-0.978)	4.02614e-08	2.44927e-06
Chd8	0.848	0.862 (0.658-1.000)	0.00196449	0.0287705	0.835 (0.727-0.944)	2.46801e-06	3.91586e-05
Chia1	0.79	0.846 (0.641-1.000)	0.00289208	0.0358072	0.734 (0.604-0.864)	0.000718555	0.00375015
Chic1	0.829	0.908 (0.789-1.000)	0.000565144	0.0162709	0.750 (0.625-0.875)	0.00033249	0.00193789
Chrnb1	0.861	0.915 (0.805-1.000)	0.000453437	0.0151387	0.807 (0.695-0.918)	1.48978e-05	0.000153634
Chst2	0.813	0.831 (0.654-1.000)	0.00419772	0.0442264	0.796 (0.673-0.918)	2.8348e-05	0.000260495
Chst3	0.831	0.831 (0.650-1.000)	0.00419772	0.0442264	0.831 (0.729-0.934)	3.1905e-06	4.71348e-05
Chtf8	0.824	0.877 (0.726-1.000)	0.00131555	0.0233796	0.772 (0.645-0.898)	0.000107225	0.000760733
Chtop	0.85	0.938 (0.837-1.000)	0.000229179	0.0122102	0.761 (0.632-0.890)	0.000190801	0.00121965
Ciita	0.772	0.869 (0.701-1.000)	0.00161047	0.0259099	0.676 (0.542-0.809)	0.00845572	0.0326501
Cilp	0.787	0.862 (0.701-1.000)	0.00196449	0.0287705	0.713 (0.586-0.840)	0.00184867	0.00851706
Cited2	0.819	0.823 (0.625-1.000)	0.00503057	0.0495557	0.815 (0.699-0.932)	8.66319e-06	0.000101972
Ckb	0.883	0.954 (0.859-1.000)	0.000142804	0.0110181	0.812 (0.701-0.922)	1.10429e-05	0.000122142
Clasp1	0.869	0.892 (0.763-1.000)	0.000868463	0.0191448	0.846 (0.747-0.945)	1.20054e-06	2.29645e-05
Clasp2	0.868	0.900 (0.744-1.000)	0.000701837	0.017603	0.835 (0.722-0.948)	2.46801e-06	3.91586e-05
Clcc1	0.792	0.838 (0.671-1.000)	0.00349043	0.0398792	0.745 (0.611-0.879)	0.00042503	0.00238868
Clcn3	0.85	0.831 (0.635-1.000)	0.00419772	0.0442264	0.869 (0.768-0.970)	2.48302e-07	7.58909e-06
Clcn4	0.838	0.831 (0.662-1.000)	0.00419772	0.0442264	0.845 (0.743-0.948)	1.28295e-06	2.41396e-05
Cldn18	0.959	0.954 (0.877-1.000)	0.000142804	0.0110181	0.964 (0.913-1.000)	1.25135e-10	5.13146e-07
Cldn7	0.806	0.915 (0.790-1.000)	0.000453437	0.0151387	0.697 (0.566-0.828)	0.00361176	0.0153567
Cldn8	0.811	0.862 (0.706-1.000)	0.00196449	0.0287705	0.761 (0.639-0.883)	0.000190801	0.00121965
Clec11a	0.797	0.854 (0.699-1.000)	0.00238782	0.0320916	0.741 (0.615-0.867)	0.000515688	0.00282356
Clec16a	0.856	0.923 (0.818-1.000)	0.0003625	0.0139844	0.789 (0.675-0.902)	4.22222e-05	0.000357005
Clec2d	0.775	0.831 (0.660-1.000)	0.00419772	0.0442264	0.718 (0.593-0.843)	0.00148629	0.00703715
Clec9a	0.925	0.962 (0.882-1.000)	0.000112112	0.0107879	0.888 (0.805-0.971)	6.29371e-08	3.25051e-06
Clmn	0.772	0.846 (0.642-1.000)	0.00289208	0.0358072	0.697 (0.566-0.829)	0.00361176	0.0153567
Cnbp	0.854	0.854 (0.657-1.000)	0.00238782	0.0320916	0.853 (0.740-0.967)	7.50555e-07	1.62622e-05
Cnot1	0.901	0.969 (0.912-1.000)	8.7697e-05	0.0107215	0.833 (0.728-0.939)	2.80709e-06	4.29758e-05
Cnot10	0.918	0.992 (0.971-1.000)	4.10642e-05	0.0107215	0.843 (0.740-0.946)	1.46437e-06	2.6738e-05
Cnot2	0.839	0.862 (0.709-1.000)	0.00196449	0.0287705	0.817 (0.705-0.930)	7.66512e-06	9.2814e-05
Cnot4	0.857	0.954 (0.877-1.000)	0.000142804	0.0110181	0.760 (0.643-0.877)	0.000200855	0.00127394
Cnot6l	0.877	0.908 (0.763-1.000)	0.000565144	0.0162709	0.847 (0.733-0.962)	1.12322e-06	2.17652e-05
Cnpy2	0.886	0.885 (0.748-1.000)	0.0010708	0.0211213	0.887 (0.800-0.974)	6.776e-08	3.41594e-06
Coa3	0.847	0.862 (0.700-1.000)	0.00196449	0.0287705	0.833 (0.729-0.938)	2.80709e-06	4.29758e-05
Cobl	0.857	0.854 (0.696-1.000)	0.00238782	0.0320916	0.860 (0.755-0.965)	4.65187e-07	1.1463e-05
Cobll1	0.883	0.923 (0.816-1.000)	0.0003625	0.0139844	0.842 (0.727-0.957)	1.56407e-06	2.80524e-05
Cog1	0.825	0.869 (0.672-1.000)	0.00161047	0.0259099	0.781 (0.663-0.898)	6.58769e-05	0.000513442
Cog5	0.934	0.985 (0.948-1.000)	5.30752e-05	0.0107215	0.883 (0.793-0.973)	9.08796e-08	4.02078e-06
Cog6	0.882	0.892 (0.751-1.000)	0.000868463	0.0191448	0.872 (0.782-0.962)	2.00776e-07	6.59875e-06
Cog7	0.839	0.831 (0.612-1.000)	0.00419772	0.0442264	0.847 (0.746-0.948)	1.12322e-06	2.17652e-05
Coil	0.844	0.892 (0.744-1.000)	0.000868463	0.0191448	0.797 (0.680-0.913)	2.67557e-05	0.000248255
Colca2	0.828	0.838 (0.676-1.000)	0.00349043	0.0398792	0.818 (0.712-0.925)	7.20817e-06	8.8984e-05
Commd3	0.875	0.885 (0.738-1.000)	0.0010708	0.0211213	0.866 (0.773-0.959)	3.06587e-07	8.70798e-06
Commd7	0.864	0.846 (0.670-1.000)	0.00289208	0.0358072	0.881 (0.793-0.969)	1.05136e-07	4.43445e-06
Comt	0.874	0.846 (0.687-1.000)	0.00289208	0.0358072	0.903 (0.826-0.980)	2.0354e-08	1.70562e-06
Copg2	0.898	0.923 (0.818-1.000)	0.0003625	0.0139844	0.872 (0.787-0.957)	2.00776e-07	6.59875e-06
Cops7b	0.827	0.885 (0.732-1.000)	0.0010708	0.0211213	0.770 (0.643-0.897)	0.000119256	0.000830033
Copz1	0.85	0.877 (0.703-1.000)	0.00131555	0.0233796	0.822 (0.723-0.922)	5.62713e-06	7.31411e-05
Coq10a	0.817	0.838 (0.668-1.000)	0.00349043	0.0398792	0.795 (0.681-0.908)	3.00239e-05	0.000271653
Coq5	0.76	0.831 (0.657-1.000)	0.00419772	0.0442264	0.689 (0.555-0.824)	0.00496736	0.0203742
Cox20	0.889	0.946 (0.864-1.000)	0.000181237	0.0117303	0.832 (0.713-0.952)	2.99292e-06	4.50309e-05
Cox6c	0.826	0.838 (0.636-1.000)	0.00349043	0.0398792	0.814 (0.704-0.925)	9.20753e-06	0.000106692
Cplane1	0.845	0.831 (0.640-1.000)	0.00419772	0.0442264	0.860 (0.764-0.957)	4.65187e-07	1.1463e-05
Cpm	0.884	0.877 (0.734-1.000)	0.00131555	0.0233796	0.892 (0.812-0.971)	4.67596e-08	2.66519e-06
Cpq	0.929	0.931 (0.826-1.000)	0.000288754	0.0129796	0.927 (0.860-0.993)	3.07638e-09	7.14256e-07
Cpsf3	0.897	0.946 (0.857-1.000)	0.000181237	0.0117303	0.847 (0.745-0.949)	1.12322e-06	2.17652e-05
Cpsf6	0.864	0.946 (0.857-1.000)	0.000181237	0.0117303	0.782 (0.648-0.915)	6.23518e-05	0.000490195
Cr2	0.917	0.977 (0.926-1.000)	6.83489e-05	0.0107215	0.857 (0.768-0.946)	5.71645e-07	1.33456e-05
Cracr2a	0.815	0.854 (0.681-1.000)	0.00238782	0.0320916	0.776 (0.656-0.895)	8.65012e-05	0.000638217
Crbn	0.912	0.985 (0.948-1.000)	5.30752e-05	0.0107215	0.840 (0.736-0.945)	1.78335e-06	3.07853e-05
Creb1	0.833	0.877 (0.735-1.000)	0.00131555	0.0233796	0.790 (0.666-0.913)	3.99072e-05	0.000341193
Crip1	0.916	0.938 (0.838-1.000)	0.000229179	0.0122102	0.893 (0.800-0.986)	4.33929e-08	2.55382e-06
Crlf1	0.857	0.885 (0.726-1.000)	0.0010708	0.0211213	0.830 (0.724-0.936)	3.40052e-06	4.96006e-05
Crlf3	0.803	0.838 (0.669-1.000)	0.00349043	0.0398792	0.767 (0.635-0.899)	0.000139698	0.000944519
Crls1	0.816	0.862 (0.700-1.000)	0.00196449	0.0287705	0.770 (0.645-0.895)	0.000119256	0.000830033
Crnde	0.795	0.892 (0.759-1.000)	0.000868463	0.0191448	0.697 (0.566-0.829)	0.00361176	0.0153567
Crot	0.883	0.908 (0.765-1.000)	0.000565144	0.0162709	0.858 (0.752-0.964)	5.3379e-07	1.2756e-05
Cryl1	0.821	0.862 (0.706-1.000)	0.00196449	0.0287705	0.780 (0.659-0.900)	6.95892e-05	0.000536265
Cs	0.787	0.823 (0.638-1.000)	0.00503057	0.0495557	0.750 (0.623-0.877)	0.00033249	0.00193789
Cse1l	0.906	0.954 (0.877-1.000)	0.000142804	0.0110181	0.859 (0.758-0.960)	4.98353e-07	1.21151e-05
Csnk1g3	0.844	0.915 (0.794-1.000)	0.000453437	0.0151387	0.772 (0.648-0.896)	0.000107225	0.000760733
Cst3	0.939	0.954 (0.871-1.000)	0.000142804	0.0110181	0.925 (0.857-0.992)	3.61516e-09	7.95556e-07
Cst7	0.787	0.846 (0.668-1.000)	0.00289208	0.0358072	0.728 (0.598-0.859)	0.00094853	0.0047609
Cstf2	0.838	0.885 (0.711-1.000)	0.0010708	0.0211213	0.791 (0.674-0.907)	3.77126e-05	0.000327183
Ctc1	0.885	0.962 (0.895-1.000)	0.000112112	0.0107879	0.809 (0.691-0.926)	1.32231e-05	0.000139665
Ctcf	0.84	0.862 (0.706-1.000)	0.00196449	0.0287705	0.819 (0.706-0.933)	6.77727e-06	8.48651e-05
Ctps2	0.794	0.854 (0.681-1.000)	0.00238782	0.0320916	0.734 (0.604-0.864)	0.000718555	0.00375015
Ctr9	0.802	0.831 (0.657-1.000)	0.00419772	0.0442264	0.773 (0.652-0.894)	0.000101646	0.000727886
Cul7	0.841	0.900 (0.764-1.000)	0.000701837	0.017603	0.782 (0.661-0.903)	6.23518e-05	0.000490195
Cwf19l1	0.823	0.838 (0.635-1.000)	0.00349043	0.0398792	0.809 (0.682-0.935)	1.32231e-05	0.000139665
Cx3cl1	0.805	0.892 (0.748-1.000)	0.000868463	0.0191448	0.718 (0.590-0.847)	0.00148629	0.00703715
Cxcl15	0.862	0.854 (0.695-1.000)	0.00238782	0.0320916	0.870 (0.771-0.969)	2.31367e-07	7.25551e-06
Cxcr5	0.831	0.938 (0.816-1.000)	0.000229179	0.0122102	0.724 (0.598-0.850)	0.00113752	0.00557786
Cyb561a3	0.91	0.923 (0.805-1.000)	0.0003625	0.0139844	0.898 (0.813-0.982)	2.97851e-08	2.05388e-06
Cyb5b	0.874	0.862 (0.687-1.000)	0.00196449	0.0287705	0.886 (0.803-0.969)	7.29394e-08	3.54295e-06
Cybrd1	0.886	0.900 (0.773-1.000)	0.000701837	0.017603	0.871 (0.788-0.955)	2.15548e-07	6.95776e-06
Cyhr1	0.922	0.946 (0.864-1.000)	0.000181237	0.0117303	0.899 (0.824-0.973)	2.76111e-08	1.96832e-06
Cyld	0.769	0.823 (0.637-1.000)	0.00503057	0.0495557	0.715 (0.588-0.843)	0.00169503	0.00790422
Cyp27a1	0.868	0.877 (0.734-1.000)	0.00131555	0.0233796	0.858 (0.749-0.967)	5.3379e-07	1.2756e-05
D130040H23Rik	0.807	0.831 (0.644-1.000)	0.00419772	0.0442264	0.784 (0.663-0.904)	5.58282e-05	0.000449235
D3Ertd751e	0.809	0.908 (0.741-1.000)	0.000565144	0.0162709	0.709 (0.575-0.844)	0.0021945	0.00991188
D6Wsu163e	0.848	0.885 (0.739-1.000)	0.0010708	0.0211213	0.812 (0.696-0.927)	1.10429e-05	0.000122142
D830031N03Rik	0.865	0.823 (0.646-1.000)	0.00503057	0.0495557	0.908 (0.829-0.987)	1.38473e-08	1.42453e-06
Dag1	0.876	0.838 (0.659-1.000)	0.00349043	0.0398792	0.913 (0.825-1.000)	9.37881e-09	1.17742e-06
Dalrd3	0.866	0.923 (0.770-1.000)	0.0003625	0.0139844	0.809 (0.692-0.925)	1.32231e-05	0.000139665
Dars	0.839	0.869 (0.718-1.000)	0.00161047	0.0259099	0.810 (0.682-0.937)	1.24545e-05	0.000133384
Dcaf1	0.778	0.838 (0.656-1.000)	0.00349043	0.0398792	0.717 (0.580-0.854)	0.00155311	0.00730976
Dcaf11	0.892	0.900 (0.773-1.000)	0.000701837	0.017603	0.885 (0.799-0.971)	7.85008e-08	3.68575e-06
Dcaf17	0.866	0.954 (0.877-1.000)	0.000142804	0.0110181	0.779 (0.656-0.901)	7.3498e-05	0.000560245
Dcaf4	0.932	0.969 (0.912-1.000)	8.7697e-05	0.0107215	0.895 (0.809-0.981)	3.73493e-08	2.3396e-06
Dcaf7	0.868	0.892 (0.761-1.000)	0.000868463	0.0191448	0.843 (0.735-0.952)	1.46437e-06	2.6738e-05
Dcaf8	0.852	0.831 (0.643-1.000)	0.00419772	0.0442264	0.874 (0.785-0.963)	1.74107e-07	6.13665e-06
Dclk2	0.818	0.962 (0.881-1.000)	0.000112112	0.0107879	0.675 (0.541-0.808)	0.00877224	0.0337385
Dcps	0.817	0.900 (0.744-1.000)	0.000701837	0.017603	0.733 (0.606-0.860)	0.000752912	0.0039029
Dcun1d2	0.869	0.877 (0.713-1.000)	0.00131555	0.0233796	0.861 (0.768-0.954)	4.34151e-07	1.09324e-05
Dcun1d4	0.918	0.985 (0.948-1.000)	5.30752e-05	0.0107215	0.852 (0.749-0.956)	8.03073e-07	1.7165e-05
Dcxr	0.814	0.862 (0.690-1.000)	0.00196449	0.0287705	0.766 (0.641-0.891)	0.000147212	0.000984278
Ddb2	0.903	0.938 (0.837-1.000)	0.000229179	0.0122102	0.867 (0.772-0.962)	2.85829e-07	8.32391e-06
Ddhd2	0.899	0.931 (0.806-1.000)	0.000288754	0.0129796	0.867 (0.760-0.974)	2.85829e-07	8.32391e-06
Ddrgk1	0.867	0.862 (0.677-1.000)	0.00196449	0.0287705	0.872 (0.772-0.972)	2.00776e-07	6.59875e-06
Ddx10	0.838	0.892 (0.765-1.000)	0.000868463	0.0191448	0.783 (0.654-0.912)	5.9005e-05	0.000470016
Ddx17	0.913	1.000 (1.000-1.000)	3.16552e-05	0.0107215	0.826 (0.721-0.931)	4.38054e-06	5.98264e-05
Ddx20	0.805	0.877 (0.726-1.000)	0.00131555	0.0233796	0.733 (0.594-0.873)	0.000752912	0.0039029
Ddx42	0.827	0.846 (0.658-1.000)	0.00289208	0.0358072	0.809 (0.691-0.926)	1.32231e-05	0.000139665
Ddx46	0.818	0.838 (0.641-1.000)	0.00349043	0.0398792	0.797 (0.683-0.910)	2.6761e-05	0.000248255
Ddx47	0.897	0.954 (0.877-1.000)	0.000142804	0.0110181	0.839 (0.738-0.940)	1.90376e-06	3.23345e-05
Ddx5	0.836	0.862 (0.706-1.000)	0.00196449	0.0287705	0.811 (0.702-0.919)	1.17285e-05	0.000127771
Ddx52	0.791	0.823 (0.616-1.000)	0.00503057	0.0495557	0.759 (0.638-0.880)	0.000211402	0.00132622
Ddx56	0.83	0.885 (0.741-1.000)	0.0010708	0.0211213	0.776 (0.640-0.911)	8.65012e-05	0.000638217
Decr2	0.786	0.823 (0.632-1.000)	0.00503057	0.0495557	0.749 (0.624-0.874)	0.000349347	0.00202124
Dennd1a	0.778	0.838 (0.618-1.000)	0.00349043	0.0398792	0.717 (0.587-0.847)	0.00155311	0.00730976
Dennd2d	0.817	0.877 (0.723-1.000)	0.00131555	0.0233796	0.757 (0.638-0.876)	0.000234066	0.00144124
Dennd4c	0.762	0.838 (0.673-1.000)	0.00349043	0.0398792	0.686 (0.552-0.819)	0.00580205	0.0234183
Depdc5	0.91	0.969 (0.912-1.000)	8.7697e-05	0.0107215	0.851 (0.753-0.950)	8.59113e-07	1.80278e-05
Derl2	0.799	0.892 (0.763-1.000)	0.000868463	0.0191448	0.706 (0.567-0.846)	0.00249128	0.0110783
Dgcr8	0.904	0.969 (0.904-1.000)	8.7697e-05	0.0107215	0.839 (0.729-0.950)	1.90376e-06	3.23345e-05
Dgka	0.905	0.954 (0.877-1.000)	0.000142804	0.0110181	0.855 (0.755-0.956)	6.55252e-07	1.47269e-05
Dguok	0.873	0.923 (0.784-1.000)	0.0003625	0.0139844	0.822 (0.718-0.927)	5.62713e-06	7.31411e-05
Dhcr7	0.852	0.846 (0.655-1.000)	0.00289208	0.0358072	0.857 (0.749-0.966)	5.71645e-07	1.33456e-05
Dhdds	0.803	0.877 (0.713-1.000)	0.00131555	0.0233796	0.728 (0.601-0.856)	0.00094853	0.0047609
Dhrs1	0.833	0.823 (0.605-1.000)	0.00503057	0.0495557	0.843 (0.743-0.944)	1.46437e-06	2.6738e-05
Dhrs4	0.819	0.846 (0.645-1.000)	0.00289208	0.0358072	0.792 (0.662-0.921)	3.56324e-05	0.00031289
Dhrs7b	0.872	0.892 (0.763-1.000)	0.000868463	0.0191448	0.852 (0.753-0.951)	8.03073e-07	1.7165e-05
Dhx16	0.804	0.831 (0.662-1.000)	0.00419772	0.0442264	0.778 (0.657-0.898)	7.76127e-05	0.000586487
Dhx30	0.859	0.923 (0.784-1.000)	0.0003625	0.0139844	0.795 (0.675-0.914)	3.00239e-05	0.000271653
Dhx36	0.832	0.862 (0.662-1.000)	0.00196449	0.0287705	0.803 (0.684-0.921)	1.88706e-05	0.000185676
Dhx57	0.954	0.992 (0.971-1.000)	4.10642e-05	0.0107215	0.917 (0.849-0.984)	6.84511e-09	1.019e-06
Dicer1	0.813	0.823 (0.624-1.000)	0.00503057	0.0495557	0.804 (0.677-0.930)	1.77924e-05	0.000177063
Dido1	0.842	0.931 (0.824-1.000)	0.000288754	0.0129796	0.753 (0.630-0.876)	0.00028635	0.00171154
Dipk1a	0.917	0.962 (0.895-1.000)	0.000112112	0.0107879	0.873 (0.758-0.988)	1.86983e-07	6.40322e-06
Dis3	0.831	0.838 (0.654-1.000)	0.00349043	0.0398792	0.824 (0.711-0.937)	4.96661e-06	6.5979e-05
Dis3l2	0.894	0.915 (0.784-1.000)	0.000453437	0.0151387	0.872 (0.775-0.969)	2.00776e-07	6.59875e-06
Disp1	0.768	0.823 (0.624-1.000)	0.00503057	0.0495557	0.712 (0.576-0.849)	0.00193014	0.00885854
Dkc1	0.863	0.962 (0.891-1.000)	0.000112112	0.0107879	0.764 (0.639-0.889)	0.000163389	0.00107038
Dlat	0.846	0.908 (0.753-1.000)	0.000565144	0.0162709	0.785 (0.655-0.914)	5.28132e-05	0.000429618
Dld	0.798	0.846 (0.650-1.000)	0.00289208	0.0358072	0.749 (0.613-0.885)	0.000349347	0.00202124
Dlg3	0.836	0.854 (0.674-1.000)	0.00238782	0.0320916	0.817 (0.704-0.930)	7.66512e-06	9.2814e-05
Dmac2l	0.893	0.862 (0.713-1.000)	0.00196449	0.0287705	0.924 (0.857-0.990)	3.91792e-09	8.12712e-07
Dmtf1	0.789	0.892 (0.761-1.000)	0.000868463	0.0191448	0.687 (0.544-0.829)	0.00558247	0.0226186
Dmxl1	0.879	0.962 (0.892-1.000)	0.000112112	0.0107879	0.796 (0.680-0.911)	2.8348e-05	0.000260495
Dnaja3	0.857	0.938 (0.848-1.000)	0.000229179	0.0122102	0.775 (0.637-0.913)	9.12963e-05	0.0006666
Dnajc19	0.84	0.869 (0.724-1.000)	0.00161047	0.0259099	0.811 (0.696-0.925)	1.17285e-05	0.000127771
Dnajc4	0.836	0.862 (0.713-1.000)	0.00196449	0.0287705	0.811 (0.705-0.916)	1.17285e-05	0.000127771
Dnajc7	0.86	0.931 (0.793-1.000)	0.000288754	0.0129796	0.790 (0.668-0.912)	3.99072e-05	0.000341193
Dnajc9	0.886	0.923 (0.816-1.000)	0.0003625	0.0139844	0.848 (0.738-0.958)	1.05069e-06	2.07086e-05
Dnal1	0.839	0.862 (0.713-1.000)	0.00196449	0.0287705	0.815 (0.702-0.929)	8.66319e-06	0.000101972
Dnal4	0.823	0.877 (0.704-1.000)	0.00131555	0.0233796	0.770 (0.648-0.891)	0.000119256	0.000830033
Dnase1l3	0.832	0.908 (0.767-1.000)	0.000565144	0.0162709	0.756 (0.630-0.882)	0.00024623	0.00150625
Dnm1l	0.817	0.885 (0.745-1.000)	0.0010708	0.0211213	0.749 (0.620-0.878)	0.000349347	0.00202124
Dnm3	0.876	0.854 (0.683-1.000)	0.00238782	0.0320916	0.899 (0.822-0.976)	2.76111e-08	1.96832e-06
Dock7	0.881	0.877 (0.723-1.000)	0.00131555	0.0233796	0.886 (0.797-0.975)	7.29394e-08	3.54295e-06
Dock8	0.881	0.946 (0.858-1.000)	0.000181237	0.0117303	0.816 (0.700-0.933)	8.14961e-06	9.71008e-05
Dpf2	0.786	0.838 (0.661-1.000)	0.00349043	0.0398792	0.733 (0.599-0.867)	0.000752912	0.0039029
Dph7	0.815	0.854 (0.666-1.000)	0.00238782	0.0320916	0.776 (0.656-0.896)	8.65012e-05	0.000638217
Dpp4	0.915	0.931 (0.827-1.000)	0.000288754	0.0129796	0.900 (0.805-0.995)	2.55912e-08	1.91043e-06
Dpy19l3	0.888	0.931 (0.817-1.000)	0.000288754	0.0129796	0.844 (0.744-0.945)	1.37079e-06	2.54329e-05
Dpy19l4	0.855	0.838 (0.654-1.000)	0.00349043	0.0398792	0.872 (0.777-0.967)	2.00776e-07	6.59875e-06
Dpysl2	0.888	0.831 (0.663-0.998)	0.00419772	0.0442264	0.945 (0.894-0.997)	6.40808e-10	5.48198e-07
Dram1	0.766	0.838 (0.663-1.000)	0.00349043	0.0398792	0.694 (0.564-0.825)	0.00407538	0.0171123
Dram2	0.783	0.869 (0.722-1.000)	0.00161047	0.0259099	0.697 (0.561-0.834)	0.00361176	0.0153567
Dtx3	0.857	0.938 (0.828-1.000)	0.000229179	0.0122102	0.776 (0.657-0.894)	8.65012e-05	0.000638217
Dtymk	0.875	0.892 (0.763-1.000)	0.000868463	0.0191448	0.857 (0.751-0.963)	5.71645e-07	1.33456e-05
Dus2	0.819	0.938 (0.848-1.000)	0.000229179	0.0122102	0.700 (0.567-0.833)	0.00319604	0.0137977
Dusp19	0.85	0.869 (0.696-1.000)	0.00161047	0.0259099	0.831 (0.730-0.933)	3.1905e-06	4.71348e-05
Dym	0.777	0.838 (0.636-1.000)	0.00349043	0.0398792	0.715 (0.579-0.851)	0.00169503	0.00790422
Dync1i2	0.838	0.846 (0.684-1.000)	0.00289208	0.0358072	0.829 (0.730-0.929)	3.62373e-06	5.20759e-05
Dync2li1	0.839	0.846 (0.672-1.000)	0.00289208	0.0358072	0.831 (0.726-0.937)	3.1905e-06	4.71348e-05
Dynlt3	0.927	0.938 (0.843-1.000)	0.000229179	0.0122102	0.915 (0.834-0.995)	8.01528e-09	1.07895e-06
Dyrk2	0.844	0.877 (0.704-1.000)	0.00131555	0.0233796	0.811 (0.698-0.923)	1.17285e-05	0.000127771
Dzip1	0.84	0.869 (0.720-1.000)	0.00161047	0.0259099	0.811 (0.697-0.924)	1.17285e-05	0.000127771
Dzip3	0.815	0.954 (0.871-1.000)	0.000142804	0.0110181	0.677 (0.539-0.814)	0.00814928	0.0315825
E130311K13Rik	0.795	0.900 (0.773-1.000)	0.000701837	0.017603	0.689 (0.557-0.822)	0.00496736	0.0203742
Ebf1	0.925	0.985 (0.948-1.000)	5.30752e-05	0.0107215	0.865 (0.778-0.952)	3.28795e-07	9.12371e-06
Ebna1bp2	0.824	0.854 (0.686-1.000)	0.00238782	0.0320916	0.794 (0.671-0.916)	3.17933e-05	0.000285013
Ebpl	0.859	0.900 (0.767-1.000)	0.000701837	0.017603	0.817 (0.713-0.922)	7.66512e-06	9.2814e-05
Ecd	0.828	0.862 (0.699-1.000)	0.00196449	0.0287705	0.795 (0.680-0.909)	3.00239e-05	0.000271653
Echdc1	0.863	0.885 (0.745-1.000)	0.0010708	0.0211213	0.841 (0.739-0.943)	1.67026e-06	2.9313e-05
Ecpas	0.802	0.862 (0.701-1.000)	0.00196449	0.0287705	0.743 (0.613-0.873)	0.00046833	0.00259856
Edem2	0.806	0.946 (0.849-1.000)	0.000181237	0.0117303	0.666 (0.532-0.799)	0.0121203	0.0450078
Edrf1	0.776	0.854 (0.701-1.000)	0.00238782	0.0320916	0.697 (0.557-0.838)	0.00361176	0.0153567
Eef1akmt2	0.848	0.877 (0.730-1.000)	0.00131555	0.0233796	0.818 (0.703-0.934)	7.20817e-06	8.8984e-05
Eefsec	0.874	0.885 (0.710-1.000)	0.0010708	0.0211213	0.863 (0.764-0.963)	3.77952e-07	1.00471e-05
Efcab14	0.901	0.931 (0.793-1.000)	0.000288754	0.0129796	0.872 (0.771-0.973)	2.00776e-07	6.59875e-06
Efcab7	0.81	0.862 (0.701-1.000)	0.00196449	0.0287705	0.759 (0.634-0.884)	0.000211402	0.00132622
Efl1	0.792	0.846 (0.655-1.000)	0.00289208	0.0358072	0.738 (0.611-0.865)	0.000595086	0.00319538
Efna1	0.879	0.862 (0.709-1.000)	0.00196449	0.0287705	0.897 (0.821-0.972)	3.21246e-08	2.15073e-06
Eftud2	0.847	0.900 (0.719-1.000)	0.000701837	0.017603	0.794 (0.672-0.915)	3.17933e-05	0.000285013
Egfl6	0.931	0.915 (0.794-1.000)	0.000453437	0.0151387	0.946 (0.872-1.000)	5.8897e-10	5.48198e-07
Ehf	0.847	0.900 (0.743-1.000)	0.000701837	0.017603	0.795 (0.685-0.904)	3.00239e-05	0.000271653
Ehmt1	0.857	0.900 (0.771-1.000)	0.000701837	0.017603	0.814 (0.705-0.924)	9.20753e-06	0.000106692
Eif2ak3	0.777	0.869 (0.726-1.000)	0.00161047	0.0259099	0.685 (0.534-0.835)	0.00602926	0.0242156
Eif2ak4	0.846	0.823 (0.607-1.000)	0.00503057	0.0495557	0.868 (0.773-0.963)	2.66429e-07	7.97931e-06
Eif2d	0.859	0.915 (0.790-1.000)	0.000453437	0.0151387	0.804 (0.692-0.915)	1.77924e-05	0.000177063
Eif3e	0.821	0.862 (0.690-1.000)	0.00196449	0.0287705	0.780 (0.655-0.905)	6.95892e-05	0.000536265
Eif3g	0.773	0.823 (0.647-0.999)	0.00503057	0.0495557	0.722 (0.583-0.862)	0.00124443	0.00602618
Eif3m	0.812	0.846 (0.645-1.000)	0.00289208	0.0358072	0.779 (0.655-0.903)	7.3498e-05	0.000560245
Eif4a2	0.899	0.969 (0.912-1.000)	8.7697e-05	0.0107215	0.828 (0.713-0.944)	3.86091e-06	5.4555e-05
Eif4b	0.801	0.831 (0.653-1.000)	0.00419772	0.0442264	0.771 (0.650-0.892)	0.00011309	0.000794109
Eif4g3	0.786	0.846 (0.684-1.000)	0.00289208	0.0358072	0.725 (0.596-0.854)	0.00108729	0.00535747
Eif5a2	0.815	0.838 (0.670-1.000)	0.00349043	0.0398792	0.791 (0.677-0.905)	3.77126e-05	0.000327183
Eif5b	0.789	0.862 (0.693-1.000)	0.00196449	0.0287705	0.717 (0.580-0.854)	0.00155311	0.00730976
Elf1	0.847	0.962 (0.892-1.000)	0.000112112	0.0107879	0.733 (0.605-0.861)	0.000752912	0.0039029
Elk4	0.797	0.869 (0.707-1.000)	0.00161047	0.0259099	0.724 (0.590-0.858)	0.00113752	0.00557786
Elmo3	0.872	0.900 (0.764-1.000)	0.000701837	0.017603	0.843 (0.739-0.948)	1.46437e-06	2.6738e-05
Elob	0.825	0.862 (0.695-1.000)	0.00196449	0.0287705	0.789 (0.675-0.902)	4.22222e-05	0.000357005
Elovl1	0.935	0.977 (0.931-1.000)	6.83489e-05	0.0107215	0.894 (0.802-0.986)	4.02614e-08	2.44927e-06
Elp2	0.951	0.969 (0.904-1.000)	8.7697e-05	0.0107215	0.933 (0.855-1.000)	1.88762e-09	6.04684e-07
Elp3	0.879	0.838 (0.656-1.000)	0.00349043	0.0398792	0.920 (0.837-1.000)	5.395e-09	8.98233e-07
Elp4	0.825	0.823 (0.634-1.000)	0.00503057	0.0495557	0.826 (0.706-0.947)	4.38054e-06	5.98264e-05
Emc10	0.847	0.892 (0.751-1.000)	0.000868463	0.0191448	0.803 (0.686-0.919)	1.88706e-05	0.000185676
Eml4	0.851	0.877 (0.735-1.000)	0.00131555	0.0233796	0.824 (0.719-0.930)	4.96661e-06	6.5979e-05
Eml5	0.927	0.962 (0.891-1.000)	0.000112112	0.0107879	0.892 (0.808-0.976)	4.67596e-08	2.66519e-06
Eml6	0.807	0.931 (0.806-1.000)	0.000288754	0.0129796	0.684 (0.551-0.816)	0.00626433	0.0250444
Emsy	0.838	0.838 (0.665-1.000)	0.00349043	0.0398792	0.837 (0.737-0.937)	2.16837e-06	3.56562e-05
Endod1	0.831	0.838 (0.653-1.000)	0.00349043	0.0398792	0.824 (0.712-0.937)	4.96661e-06	6.5979e-05
Enpep	0.929	0.923 (0.814-1.000)	0.0003625	0.0139844	0.936 (0.860-1.000)	1.47504e-09	5.92523e-07
Enpp2	0.935	0.962 (0.891-1.000)	0.000112112	0.0107879	0.909 (0.837-0.981)	1.28138e-08	1.34555e-06
Enpp5	0.944	0.977 (0.926-1.000)	6.83489e-05	0.0107215	0.911 (0.835-0.987)	1.09665e-08	1.228e-06
Epcam	0.779	0.823 (0.645-1.000)	0.00503057	0.0495557	0.734 (0.606-0.862)	0.000718555	0.00375015
Ephx1	0.919	0.954 (0.859-1.000)	0.000142804	0.0110181	0.884 (0.796-0.972)	8.44712e-08	3.84481e-06
Epm2aip1	0.881	0.954 (0.877-1.000)	0.000142804	0.0110181	0.808 (0.686-0.929)	1.40367e-05	0.000146546
Eps15l1	0.807	0.846 (0.672-1.000)	0.00289208	0.0358072	0.767 (0.644-0.890)	0.000139698	0.000944519
Eral1	0.824	0.838 (0.651-1.000)	0.00349043	0.0398792	0.810 (0.696-0.923)	1.24545e-05	0.000133384
Erbb3	0.825	0.831 (0.641-1.000)	0.00419772	0.0442264	0.819 (0.709-0.929)	6.77727e-06	8.48651e-05
Ercc4	0.792	0.838 (0.665-1.000)	0.00349043	0.0398792	0.746 (0.617-0.875)	0.0004048	0.00228871
Ercc6	0.889	0.962 (0.895-1.000)	0.000112112	0.0107879	0.816 (0.707-0.926)	8.14961e-06	9.71008e-05
Ercc6l2	0.92	0.977 (0.926-1.000)	6.83489e-05	0.0107215	0.863 (0.756-0.970)	3.77952e-07	1.00471e-05
Erg28	0.869	0.846 (0.679-1.000)	0.00289208	0.0358072	0.891 (0.802-0.980)	5.03785e-08	2.80204e-06
Ergic3	0.856	0.854 (0.689-1.000)	0.00238782	0.0320916	0.858 (0.766-0.950)	5.3379e-07	1.2756e-05
Erlec1	0.849	0.846 (0.681-1.000)	0.00289208	0.0358072	0.851 (0.748-0.955)	8.59113e-07	1.80278e-05
Erlin2	0.827	0.892 (0.759-1.000)	0.000868463	0.0191448	0.761 (0.643-0.879)	0.000190801	0.00121965
Ermard	0.817	0.885 (0.750-1.000)	0.0010708	0.0211213	0.750 (0.626-0.874)	0.00033249	0.00193789
Esrp1	0.885	0.954 (0.859-1.000)	0.000142804	0.0110181	0.816 (0.707-0.926)	8.14961e-06	9.71008e-05
Esyt2	0.827	0.869 (0.720-1.000)	0.00161047	0.0259099	0.786 (0.651-0.920)	4.99523e-05	0.000411103
Etaa1	0.824	0.885 (0.724-1.000)	0.0010708	0.0211213	0.764 (0.639-0.889)	0.000163389	0.00107038
Etnk1	0.818	0.915 (0.803-1.000)	0.000453437	0.0151387	0.720 (0.584-0.857)	0.00136046	0.00650834
Ets1	0.874	0.846 (0.676-1.000)	0.00289208	0.0358072	0.903 (0.816-0.989)	2.0354e-08	1.70562e-06
Etv5	0.9	0.938 (0.843-1.000)	0.000229179	0.0122102	0.862 (0.747-0.978)	4.05114e-07	1.04401e-05
Evl	0.789	0.831 (0.661-1.000)	0.00419772	0.0442264	0.748 (0.624-0.872)	0.000366994	0.00210554
Exd2	0.803	0.831 (0.648-1.000)	0.00419772	0.0442264	0.776 (0.660-0.892)	8.65012e-05	0.000638217
Exoc2	0.823	0.900 (0.704-1.000)	0.000701837	0.017603	0.745 (0.616-0.874)	0.00042503	0.00238868
Exoc3	0.913	0.954 (0.877-1.000)	0.000142804	0.0110181	0.873 (0.778-0.968)	1.86983e-07	6.40322e-06
Exoc3l4	0.826	0.869 (0.709-1.000)	0.00161047	0.0259099	0.784 (0.672-0.896)	5.58282e-05	0.000449235
Exoc4	0.905	0.954 (0.859-1.000)	0.000142804	0.0110181	0.855 (0.751-0.959)	6.55252e-07	1.47269e-05
Exoc6	0.886	0.931 (0.824-1.000)	0.000288754	0.0129796	0.841 (0.734-0.949)	1.67026e-06	2.9313e-05
Exoc7	0.839	0.892 (0.745-1.000)	0.000868463	0.0191448	0.786 (0.671-0.901)	4.99523e-05	0.000411103
Exosc7	0.819	0.862 (0.690-1.000)	0.00196449	0.0287705	0.777 (0.650-0.904)	8.19436e-05	0.000611725
Exosc8	0.811	0.854 (0.651-1.000)	0.00238782	0.0320916	0.769 (0.649-0.888)	0.000125735	0.000867026
Exosc9	0.808	0.823 (0.616-1.000)	0.00503057	0.0495557	0.793 (0.670-0.915)	3.36611e-05	0.00029848
Extl3	0.824	0.831 (0.663-0.998)	0.00419772	0.0442264	0.817 (0.711-0.924)	7.66512e-06	9.2814e-05
Ezh1	0.894	0.954 (0.871-1.000)	0.000142804	0.0110181	0.833 (0.728-0.938)	2.80709e-06	4.29758e-05
F8	0.882	1.000 (1.000-1.000)	3.16552e-05	0.0107215	0.765 (0.647-0.883)	0.000155079	0.00102646
Faah	0.88	0.946 (0.849-1.000)	0.000181237	0.0117303	0.813 (0.698-0.929)	9.78435e-06	0.000111487
Fads2	0.899	0.885 (0.749-1.000)	0.0010708	0.0211213	0.914 (0.840-0.988)	8.67106e-09	1.14291e-06
Faf1	0.818	0.869 (0.690-1.000)	0.00161047	0.0259099	0.766 (0.625-0.907)	0.000147212	0.000984278
Fam107b	0.774	0.846 (0.655-1.000)	0.00289208	0.0358072	0.702 (0.567-0.838)	0.00294335	0.012856
Fam120aos	0.888	0.915 (0.805-1.000)	0.000453437	0.0151387	0.861 (0.765-0.957)	4.34151e-07	1.09324e-05
Fam120b	0.84	0.885 (0.750-1.000)	0.0010708	0.0211213	0.795 (0.670-0.920)	3.00239e-05	0.000271653
Fam120c	0.898	0.946 (0.864-1.000)	0.000181237	0.0117303	0.849 (0.750-0.948)	9.82677e-07	1.97527e-05
Fam149a	0.808	0.838 (0.649-1.000)	0.00349043	0.0398792	0.778 (0.660-0.896)	7.76127e-05	0.000586487
Fam149b	0.91	0.900 (0.769-1.000)	0.000701837	0.017603	0.920 (0.846-0.993)	5.395e-09	8.98233e-07
Fam172a	0.864	0.900 (0.764-1.000)	0.000701837	0.017603	0.827 (0.709-0.945)	4.11288e-06	5.71894e-05
Fam174b	0.94	0.969 (0.904-1.000)	8.7697e-05	0.0107215	0.912 (0.824-0.999)	1.01425e-08	1.17742e-06
Fam185a	0.804	0.938 (0.843-1.000)	0.000229179	0.0122102	0.669 (0.528-0.809)	0.0108983	0.04089
Fam189a2	0.916	0.908 (0.789-1.000)	0.000565144	0.0162709	0.924 (0.849-0.998)	3.91792e-09	8.12712e-07
Fam192a	0.803	0.931 (0.824-1.000)	0.000288754	0.0129796	0.675 (0.530-0.819)	0.00877224	0.0337385
Fam193a	0.792	0.869 (0.693-1.000)	0.00161047	0.0259099	0.714 (0.579-0.850)	0.00177033	0.00820697
Fam193b	0.835	0.908 (0.791-1.000)	0.000565144	0.0162709	0.762 (0.640-0.884)	0.000181219	0.00116784
Fam20b	0.89	0.931 (0.817-1.000)	0.000288754	0.0129796	0.849 (0.750-0.948)	9.82677e-07	1.97527e-05
Fam210a	0.777	0.823 (0.650-0.997)	0.00503057	0.0495557	0.731 (0.596-0.866)	0.000826209	0.00422572
Fam214a	0.921	0.923 (0.796-1.000)	0.0003625	0.0139844	0.919 (0.854-0.983)	5.8416e-09	9.2977e-07
Fam219b	0.823	0.854 (0.674-1.000)	0.00238782	0.0320916	0.792 (0.681-0.902)	3.56324e-05	0.00031289
Fam221a	0.822	0.900 (0.771-1.000)	0.000701837	0.017603	0.743 (0.616-0.870)	0.000468267	0.00259856
Fam3a	0.903	0.931 (0.827-1.000)	0.000288754	0.0129796	0.875 (0.783-0.967)	1.62088e-07	5.86833e-06
Fam3c	0.904	0.900 (0.755-1.000)	0.000701837	0.017603	0.909 (0.822-0.996)	1.28138e-08	1.34555e-06
Fam45a	0.808	0.862 (0.663-1.000)	0.00196449	0.0287705	0.755 (0.630-0.880)	0.000258981	0.0015687
Fam53b	0.91	0.969 (0.904-1.000)	8.7697e-05	0.0107215	0.851 (0.753-0.949)	8.58879e-07	1.80278e-05
Fancb	0.822	0.892 (0.763-1.000)	0.000868463	0.0191448	0.751 (0.625-0.877)	0.000316393	0.0018569
Fancl	0.833	0.838 (0.653-1.000)	0.00349043	0.0398792	0.828 (0.718-0.938)	3.86091e-06	5.4555e-05
Far1	0.884	0.969 (0.912-1.000)	8.7697e-05	0.0107215	0.800 (0.683-0.916)	2.24898e-05	0.00021445
Farsb	0.831	0.931 (0.826-1.000)	0.000288754	0.0129796	0.731 (0.599-0.863)	0.000826209	0.00422572
Fasn	0.932	0.931 (0.834-1.000)	0.000288754	0.0129796	0.933 (0.862-1.000)	1.88762e-09	6.04684e-07
Fat1	0.861	0.877 (0.737-1.000)	0.00131555	0.0233796	0.845 (0.738-0.953)	1.28295e-06	2.41396e-05
Fbln5	0.919	0.900 (0.744-1.000)	0.000701837	0.017603	0.938 (0.858-1.000)	1.15079e-09	5.92523e-07
Fbrsl1	0.865	0.869 (0.683-1.000)	0.00161047	0.0259099	0.861 (0.760-0.963)	4.34151e-07	1.09324e-05
Fbxl12	0.849	0.908 (0.775-1.000)	0.000565144	0.0162709	0.791 (0.676-0.906)	3.77126e-05	0.000327183
Fbxl17	0.921	0.923 (0.818-1.000)	0.0003625	0.0139844	0.920 (0.841-0.998)	5.395e-09	8.98233e-07
Fbxo21	0.914	0.892 (0.759-1.000)	0.000868463	0.0191448	0.936 (0.879-0.992)	1.47504e-09	5.92523e-07
Fbxo25	0.96	0.985 (0.948-1.000)	5.30752e-05	0.0107215	0.936 (0.873-0.998)	1.47504e-09	5.92523e-07
Fbxo8	0.893	0.908 (0.791-1.000)	0.000565144	0.0162709	0.879 (0.792-0.966)	1.21542e-07	4.85151e-06
Fbxw5	0.858	0.892 (0.755-1.000)	0.000868463	0.0191448	0.824 (0.714-0.935)	4.96661e-06	6.5979e-05
Fcer2a	0.773	0.838 (0.654-1.000)	0.00349043	0.0398792	0.708 (0.580-0.836)	0.00228966	0.010283
Fchsd2	0.926	0.969 (0.904-1.000)	8.7697e-05	0.0107215	0.883 (0.790-0.976)	9.08796e-08	4.02078e-06
Fcmr	0.952	0.992 (0.971-1.000)	4.10642e-05	0.0107215	0.912 (0.846-0.978)	9.74979e-09	1.17742e-06
Fcrl1	0.794	0.900 (0.752-1.000)	0.000701837	0.017603	0.688 (0.556-0.819)	0.0053703	0.0218148
Fcrla	0.842	0.908 (0.776-1.000)	0.000565144	0.0162709	0.776 (0.661-0.890)	8.65012e-05	0.000638217
Fgd2	0.806	0.854 (0.683-1.000)	0.00238782	0.0320916	0.758 (0.633-0.883)	0.000222465	0.00138293
Fgfr1op	0.848	0.885 (0.743-1.000)	0.0010708	0.0211213	0.811 (0.680-0.941)	1.17285e-05	0.000127771
Fgfr1op2	0.808	0.831 (0.663-0.998)	0.00419772	0.0442264	0.786 (0.663-0.909)	4.99523e-05	0.000411103
Fh1	0.854	0.854 (0.673-1.000)	0.00238782	0.0320916	0.853 (0.731-0.976)	7.50555e-07	1.62622e-05
Fig4	0.889	0.892 (0.763-1.000)	0.000868463	0.0191448	0.886 (0.795-0.977)	7.29394e-08	3.54295e-06
Fip1l1	0.809	0.885 (0.737-1.000)	0.0010708	0.0211213	0.733 (0.588-0.878)	0.000752912	0.0039029
Fktn	0.846	0.846 (0.679-1.000)	0.00289208	0.0358072	0.845 (0.741-0.950)	1.28295e-06	2.41396e-05
Fli1	0.794	0.831 (0.663-0.998)	0.00419772	0.0442264	0.758 (0.637-0.879)	0.000222465	0.00138293
Flt3	0.879	0.946 (0.838-1.000)	0.000181237	0.0117303	0.812 (0.706-0.917)	1.10429e-05	0.000122142
Flt3l	0.951	1.000 (1.000-1.000)	3.16552e-05	0.0107215	0.902 (0.819-0.985)	2.19722e-08	1.77086e-06
Fnbp1	0.87	0.908 (0.767-1.000)	0.000565144	0.0162709	0.831 (0.727-0.936)	3.1905e-06	4.71348e-05
Fndc1	0.862	0.838 (0.661-1.000)	0.00349043	0.0398792	0.886 (0.796-0.976)	7.29394e-08	3.54295e-06
Fnta	0.868	0.885 (0.734-1.000)	0.0010708	0.0211213	0.851 (0.744-0.958)	8.59113e-07	1.80278e-05
Focad	0.891	0.908 (0.789-1.000)	0.000565144	0.0162709	0.874 (0.779-0.969)	1.74107e-07	6.13665e-06
Fopnl	0.885	0.900 (0.775-1.000)	0.000701837	0.017603	0.870 (0.777-0.963)	2.31367e-07	7.25551e-06
Foxa2	0.929	0.915 (0.803-1.000)	0.000453437	0.0151387	0.942 (0.893-0.992)	8.24454e-10	5.49065e-07
Foxn3	0.86	0.877 (0.737-1.000)	0.00131555	0.0233796	0.843 (0.738-0.948)	1.46437e-06	2.6738e-05
Foxo1	0.834	0.846 (0.637-1.000)	0.00289208	0.0358072	0.822 (0.710-0.935)	5.62713e-06	7.31411e-05
Foxp1	0.829	0.823 (0.651-0.995)	0.00503057	0.0495557	0.834 (0.728-0.940)	2.63233e-06	4.10452e-05
Foxp4	0.836	0.908 (0.741-1.000)	0.000565144	0.0162709	0.765 (0.643-0.887)	0.000155103	0.00102646
Fra10ac1	0.841	0.869 (0.722-1.000)	0.00161047	0.0259099	0.812 (0.692-0.933)	1.03955e-05	0.000117028
Frmd4b	0.837	0.862 (0.711-1.000)	0.00196449	0.0287705	0.812 (0.694-0.929)	1.10429e-05	0.000122142
Fryl	0.888	0.962 (0.895-1.000)	0.000112112	0.0107879	0.814 (0.697-0.932)	9.20753e-06	0.000106692
Fto	0.872	0.908 (0.774-1.000)	0.000565144	0.0162709	0.837 (0.724-0.951)	2.16837e-06	3.56562e-05
Ftx	0.84	0.969 (0.912-1.000)	8.7697e-05	0.0107215	0.710 (0.574-0.847)	0.00210294	0.00954603
Fubp1	0.857	0.977 (0.931-1.000)	6.83489e-05	0.0107215	0.736 (0.602-0.871)	0.000654137	0.00345817
Fundc1	0.925	0.977 (0.926-1.000)	6.83489e-05	0.0107215	0.873 (0.779-0.967)	1.86983e-07	6.40322e-06
Fut8	0.907	0.915 (0.784-1.000)	0.000453437	0.0151387	0.899 (0.812-0.986)	2.76111e-08	1.96832e-06
Fuz	0.846	0.900 (0.762-1.000)	0.000701837	0.017603	0.792 (0.675-0.908)	3.56324e-05	0.00031289
Fv1	0.854	0.908 (0.787-1.000)	0.000565144	0.0162709	0.801 (0.686-0.915)	2.12159e-05	0.000204226
Fyn	0.827	0.892 (0.731-1.000)	0.000868463	0.0191448	0.762 (0.634-0.890)	0.000181219	0.00116784
Fyttd1	0.836	0.908 (0.787-1.000)	0.000565144	0.0162709	0.765 (0.635-0.894)	0.000155103	0.00102646
G3bp2	0.795	0.838 (0.662-1.000)	0.00349043	0.0398792	0.752 (0.628-0.876)	0.000301023	0.00178491
Gabbr1	0.829	0.838 (0.661-1.000)	0.00349043	0.0398792	0.819 (0.710-0.929)	6.77727e-06	8.48651e-05
Galm	0.849	0.877 (0.713-1.000)	0.00131555	0.0233796	0.820 (0.714-0.927)	6.37101e-06	8.06156e-05
Galt	0.809	0.846 (0.672-1.000)	0.00289208	0.0358072	0.772 (0.651-0.893)	0.000107225	0.000760733
Ganab	0.878	0.954 (0.877-1.000)	0.000142804	0.0110181	0.803 (0.691-0.915)	1.88706e-05	0.000185676
Gart	0.891	0.946 (0.837-1.000)	0.000181237	0.0117303	0.836 (0.725-0.948)	2.31355e-06	3.75074e-05
Gbf1	0.865	0.900 (0.771-1.000)	0.000701837	0.017603	0.830 (0.720-0.941)	3.40052e-06	4.96006e-05
Gcdh	0.82	0.838 (0.653-1.000)	0.00349043	0.0398792	0.802 (0.685-0.918)	2.00107e-05	0.000194773
Gcn1	0.821	0.869 (0.717-1.000)	0.00161047	0.0259099	0.772 (0.641-0.903)	0.000107225	0.000760733
Gcsam	0.818	0.869 (0.704-1.000)	0.00161047	0.0259099	0.766 (0.649-0.883)	0.000147212	0.000984278
Gdi1	0.812	0.854 (0.655-1.000)	0.00238782	0.0320916	0.771 (0.645-0.897)	0.00011309	0.000794109
Gdpgp1	0.779	0.862 (0.709-1.000)	0.00196449	0.0287705	0.696 (0.564-0.828)	0.00376076	0.01591
Gemin7	0.816	0.885 (0.751-1.000)	0.0010708	0.0211213	0.748 (0.625-0.871)	0.000366994	0.00210554
Gfra2	0.951	0.992 (0.971-1.000)	4.10642e-05	0.0107215	0.909 (0.823-0.994)	1.28138e-08	1.34555e-06
Gga2	0.85	0.854 (0.695-1.000)	0.00238782	0.0320916	0.846 (0.747-0.945)	1.20054e-06	2.29645e-05
Gga3	0.791	0.854 (0.669-1.000)	0.00238782	0.0320916	0.727 (0.586-0.868)	0.000992863	0.00495394
Ggact	0.853	0.846 (0.672-1.000)	0.00289208	0.0358072	0.860 (0.764-0.957)	4.65187e-07	1.1463e-05
Ggcx	0.868	0.900 (0.769-1.000)	0.000701837	0.017603	0.836 (0.732-0.941)	2.31355e-06	3.75074e-05
Gimap1	0.929	0.992 (0.971-1.000)	4.10642e-05	0.0107215	0.865 (0.760-0.970)	3.28795e-07	9.12371e-06
Gimap3	0.887	0.931 (0.807-1.000)	0.000288754	0.0129796	0.843 (0.740-0.947)	1.46437e-06	2.6738e-05
Gimap4	0.967	1.000 (1.000-1.000)	3.16552e-05	0.0107215	0.935 (0.868-1.000)	1.60172e-09	6.04684e-07
Gimap5	0.808	0.892 (0.734-1.000)	0.000868463	0.0191448	0.723 (0.591-0.855)	0.00118988	0.00579751
Gimap6	0.91	0.923 (0.813-1.000)	0.0003625	0.0139844	0.898 (0.816-0.980)	2.97851e-08	2.05388e-06
Gimap7	0.831	0.915 (0.787-1.000)	0.000453437	0.0151387	0.747 (0.626-0.868)	0.000385467	0.00219609
Gimap8	0.917	0.969 (0.912-1.000)	8.7697e-05	0.0107215	0.865 (0.770-0.961)	3.28795e-07	9.12371e-06
Git2	0.797	0.823 (0.610-1.000)	0.00503057	0.0495557	0.771 (0.643-0.899)	0.00011309	0.000794109
Glcci1	0.943	1.000 (1.000-1.000)	3.16552e-05	0.0107215	0.887 (0.795-0.979)	6.776e-08	3.41594e-06
Glg1	0.816	0.831 (0.631-1.000)	0.00419772	0.0442264	0.802 (0.686-0.917)	2.00107e-05	0.000194773
Glmn	0.789	0.831 (0.664-0.998)	0.00419772	0.0442264	0.748 (0.622-0.874)	0.000366994	0.00210554
Glmp	0.779	0.823 (0.640-1.000)	0.00503057	0.0495557	0.734 (0.606-0.862)	0.000718555	0.00375015
Glrx2	0.838	0.885 (0.749-1.000)	0.0010708	0.0211213	0.792 (0.671-0.912)	3.56324e-05	0.00031289
Gls	0.781	0.869 (0.718-1.000)	0.00161047	0.0259099	0.693 (0.555-0.832)	0.00424136	0.0177503
Glt28d2	0.797	0.831 (0.641-1.000)	0.00419772	0.0442264	0.764 (0.638-0.890)	0.000163389	0.00107038
Gltp	0.838	0.831 (0.646-1.000)	0.00419772	0.0442264	0.845 (0.746-0.944)	1.28295e-06	2.41396e-05
Gm10132	0.79	0.854 (0.698-1.000)	0.00238782	0.0320916	0.726 (0.597-0.856)	0.00103909	0.0051521
Gm10250	0.83	0.831 (0.648-1.000)	0.00419772	0.0442264	0.828 (0.723-0.934)	3.86091e-06	5.4555e-05
Gm10268	0.802	0.892 (0.745-1.000)	0.000868463	0.0191448	0.711 (0.577-0.845)	0.00201486	0.00919734
Gm10335	0.797	0.823 (0.651-0.995)	0.00503057	0.0495557	0.772 (0.657-0.887)	0.000107225	0.000760733
Gm10416	0.783	0.892 (0.744-1.000)	0.000868463	0.0191448	0.674 (0.540-0.807)	0.0090991	0.0348104
Gm12216	0.865	0.969 (0.912-1.000)	8.7697e-05	0.0107215	0.761 (0.639-0.883)	0.000190801	0.00121965
Gm12258	0.892	0.954 (0.877-1.000)	0.000142804	0.0110181	0.829 (0.721-0.938)	3.62373e-06	5.20759e-05
Gm12508	0.813	0.915 (0.793-1.000)	0.000453437	0.0151387	0.710 (0.580-0.841)	0.00210294	0.00954603
Gm13034	0.776	0.877 (0.737-1.000)	0.00131555	0.0233796	0.676 (0.532-0.819)	0.00845572	0.0326501
Gm14586	0.804	0.838 (0.672-1.000)	0.00349043	0.0398792	0.770 (0.644-0.896)	0.000119256	0.000830033
Gm14719	0.892	0.908 (0.775-1.000)	0.000565144	0.0162709	0.875 (0.791-0.960)	1.56286e-07	5.8508e-06
Gm16136	0.847	0.892 (0.765-1.000)	0.000868463	0.0191448	0.803 (0.688-0.917)	1.88706e-05	0.000185676
Gm16523	0.851	0.923 (0.796-1.000)	0.0003625	0.0139844	0.779 (0.663-0.895)	7.3498e-05	0.000560245
Gm19585	0.797	0.846 (0.659-1.000)	0.00289208	0.0358072	0.747 (0.626-0.868)	0.000385467	0.00219609
Gm19665	0.851	0.900 (0.778-1.000)	0.000701837	0.017603	0.803 (0.687-0.918)	1.88706e-05	0.000185676
Gm20257	0.787	0.885 (0.747-1.000)	0.0010708	0.0211213	0.689 (0.554-0.825)	0.00496736	0.0203742
Gm20275	0.83	0.938 (0.848-1.000)	0.000229179	0.0122102	0.721 (0.593-0.849)	0.00130126	0.00625947
Gm20939	0.887	0.946 (0.857-1.000)	0.000181237	0.0117303	0.828 (0.714-0.942)	3.86091e-06	5.4555e-05
Gm32819	0.89	0.931 (0.834-1.000)	0.000288754	0.0129796	0.849 (0.755-0.943)	9.82677e-07	1.97527e-05
Gm3325	0.786	0.854 (0.696-1.000)	0.00238782	0.0320916	0.718 (0.591-0.845)	0.00148629	0.00703715
Gm38396	0.808	0.892 (0.759-1.000)	0.000868463	0.0191448	0.724 (0.592-0.856)	0.00113739	0.00557786
Gm42111	0.792	0.877 (0.698-1.000)	0.00131555	0.0233796	0.706 (0.579-0.834)	0.00249128	0.0110783
Gm45871	0.83	0.962 (0.895-1.000)	0.000112112	0.0107879	0.698 (0.565-0.830)	0.00353894	0.0151335
Gm5451	0.784	0.885 (0.750-1.000)	0.0010708	0.0211213	0.683 (0.547-0.818)	0.00650747	0.025906
Gm5914	0.86	0.892 (0.739-1.000)	0.000868463	0.0191448	0.828 (0.716-0.940)	3.86091e-06	5.4555e-05
Gm6444	0.823	0.946 (0.864-1.000)	0.000181237	0.0117303	0.699 (0.563-0.836)	0.00332957	0.014301
Gm6581	0.786	0.831 (0.647-1.000)	0.00419772	0.0442264	0.742 (0.615-0.869)	0.000491481	0.00270331
Gm6712	0.8	0.831 (0.654-1.000)	0.00419772	0.0442264	0.769 (0.641-0.897)	0.000125715	0.000867026
Gm7591	0.792	0.877 (0.730-1.000)	0.00131555	0.0233796	0.707 (0.576-0.839)	0.00238855	0.0106759
Gm8430	0.814	0.877 (0.698-1.000)	0.00131555	0.0233796	0.751 (0.629-0.873)	0.000316393	0.0018569
Gm9396	0.763	0.854 (0.690-1.000)	0.00238782	0.0320916	0.673 (0.537-0.808)	0.00943657	0.0359655
Gmcl1	0.9	0.954 (0.877-1.000)	0.000142804	0.0110181	0.845 (0.739-0.952)	1.28295e-06	2.41396e-05
Gmps	0.815	0.831 (0.625-1.000)	0.00419772	0.0442264	0.800 (0.683-0.917)	2.24898e-05	0.00021445
Gna12	0.848	0.846 (0.650-1.000)	0.00289208	0.0358072	0.850 (0.747-0.954)	9.18901e-07	1.88297e-05
Gnas	0.843	0.831 (0.662-1.000)	0.00419772	0.0442264	0.856 (0.765-0.948)	6.12076e-07	1.39297e-05
Gnb4	0.881	0.877 (0.733-1.000)	0.00131555	0.0233796	0.885 (0.790-0.980)	7.85008e-08	3.68575e-06
Gne	0.876	0.892 (0.697-1.000)	0.000868463	0.0191448	0.859 (0.763-0.955)	4.98353e-07	1.21151e-05
Gnpat	0.897	0.915 (0.803-1.000)	0.000453437	0.0151387	0.878 (0.785-0.971)	1.30646e-07	5.11015e-06
Gnpda2	0.836	0.877 (0.733-1.000)	0.00131555	0.0233796	0.795 (0.677-0.912)	3.00239e-05	0.000271653
Golga1	0.91	0.962 (0.891-1.000)	0.000112112	0.0107879	0.859 (0.759-0.959)	4.98353e-07	1.21151e-05
Golga4	0.836	0.877 (0.704-1.000)	0.00131555	0.0233796	0.796 (0.672-0.919)	2.8348e-05	0.000260495
Golgb1	0.843	0.908 (0.771-1.000)	0.000565144	0.0162709	0.779 (0.651-0.906)	7.3498e-05	0.000560245
Golph3l	0.807	0.908 (0.787-1.000)	0.000565144	0.0162709	0.705 (0.576-0.835)	0.00259799	0.0115063
Gon4l	0.779	0.862 (0.700-1.000)	0.00196449	0.0287705	0.697 (0.557-0.838)	0.00361176	0.0153567
Gorasp1	0.771	0.869 (0.715-1.000)	0.00161047	0.0259099	0.674 (0.537-0.810)	0.0090991	0.0348104
Gorasp2	0.767	0.823 (0.645-1.000)	0.00503057	0.0495557	0.711 (0.571-0.851)	0.00201486	0.00919734
Gpam	0.867	0.869 (0.691-1.000)	0.00161047	0.0259099	0.864 (0.772-0.957)	3.52549e-07	9.62455e-06
Gpatch2	0.827	0.823 (0.616-1.000)	0.00503057	0.0495557	0.831 (0.728-0.935)	3.1905e-06	4.71348e-05
Gpatch8	0.814	0.892 (0.763-1.000)	0.000868463	0.0191448	0.736 (0.602-0.870)	0.000654137	0.00345817
Gpd1	0.885	0.923 (0.813-1.000)	0.0003625	0.0139844	0.847 (0.750-0.945)	1.12322e-06	2.17652e-05
Gphn	0.756	0.838 (0.669-1.000)	0.00349043	0.0398792	0.674 (0.527-0.820)	0.0090991	0.0348104
Gpn1	0.874	0.908 (0.763-1.000)	0.000565144	0.0162709	0.841 (0.732-0.951)	1.67026e-06	2.9313e-05
Gpn3	0.832	0.831 (0.634-1.000)	0.00419772	0.0442264	0.832 (0.727-0.938)	2.99292e-06	4.50309e-05
Gpr108	0.873	0.915 (0.790-1.000)	0.000453437	0.0151387	0.830 (0.728-0.933)	3.40052e-06	4.96006e-05
Gpr137b	0.857	0.969 (0.912-1.000)	8.7697e-05	0.0107215	0.745 (0.620-0.870)	0.00042503	0.00238868
Gpr141b	0.833	0.931 (0.832-1.000)	0.000288754	0.0129796	0.735 (0.610-0.861)	0.000685649	0.00360443
Gpr174	0.903	0.931 (0.826-1.000)	0.000288754	0.0129796	0.876 (0.790-0.962)	1.50873e-07	5.65649e-06
Gpr18	0.83	0.923 (0.797-1.000)	0.0003625	0.0139844	0.737 (0.610-0.864)	0.000623967	0.00332366
Gpr183	0.794	0.869 (0.712-1.000)	0.00161047	0.0259099	0.719 (0.594-0.844)	0.0014221	0.0067738
Gpr34	0.838	0.915 (0.763-1.000)	0.000453437	0.0151387	0.761 (0.641-0.881)	0.000190801	0.00121965
Gpr89	0.85	0.838 (0.649-1.000)	0.00349043	0.0398792	0.861 (0.761-0.961)	4.34151e-07	1.09324e-05
Gprasp1	0.851	0.931 (0.834-1.000)	0.000288754	0.0129796	0.771 (0.638-0.904)	0.00011309	0.000794109
Gprin3	0.969	1.000 (1.000-1.000)	3.16552e-05	0.0107215	0.938 (0.857-1.000)	1.25029e-09	5.92523e-07
Gpt	0.852	0.838 (0.676-1.000)	0.00349043	0.0398792	0.865 (0.769-0.962)	3.28795e-07	9.12371e-06
Gpx8	0.881	0.877 (0.737-1.000)	0.00131555	0.0233796	0.885 (0.797-0.973)	7.85008e-08	3.68575e-06
Gramd1c	0.775	0.862 (0.690-1.000)	0.00196449	0.0287705	0.688 (0.554-0.823)	0.00516533	0.0210939
Gramd3	0.77	0.838 (0.623-1.000)	0.00349043	0.0398792	0.702 (0.572-0.832)	0.00294335	0.012856
Grap2	0.886	0.923 (0.805-1.000)	0.0003625	0.0139844	0.849 (0.749-0.949)	9.82677e-07	1.97527e-05
Grb14	0.895	0.892 (0.759-1.000)	0.000868463	0.0191448	0.898 (0.807-0.989)	2.97851e-08	2.05388e-06
Grb7	0.861	0.877 (0.739-1.000)	0.00131555	0.0233796	0.844 (0.742-0.946)	1.37079e-06	2.54329e-05
Grcc10	0.914	0.908 (0.791-1.000)	0.000565144	0.0162709	0.921 (0.834-1.000)	4.98166e-09	8.81614e-07
Grk3	0.879	0.885 (0.743-1.000)	0.0010708	0.0211213	0.873 (0.782-0.964)	1.86983e-07	6.40322e-06
Gstt1	0.937	0.923 (0.818-1.000)	0.0003625	0.0139844	0.951 (0.900-1.000)	3.8526e-10	5.13146e-07
Gstt2	0.847	0.892 (0.755-1.000)	0.000868463	0.0191448	0.803 (0.680-0.925)	1.88706e-05	0.000185676
Gstt3	0.883	0.854 (0.696-1.000)	0.00238782	0.0320916	0.912 (0.845-0.979)	1.01425e-08	1.17742e-06
Gstz1	0.899	0.900 (0.754-1.000)	0.000701837	0.017603	0.899 (0.824-0.974)	2.76111e-08	1.96832e-06
Gtf2a1	0.847	0.923 (0.813-1.000)	0.0003625	0.0139844	0.771 (0.655-0.887)	0.00011309	0.000794109
Gtf2e1	0.86	0.969 (0.904-1.000)	8.7697e-05	0.0107215	0.751 (0.627-0.875)	0.000316393	0.0018569
Gtf2h2	0.847	0.915 (0.799-1.000)	0.000453437	0.0151387	0.778 (0.655-0.901)	7.76127e-05	0.000586487
Gtf2i	0.946	0.977 (0.926-1.000)	6.83489e-05	0.0107215	0.915 (0.835-0.994)	8.01528e-09	1.07895e-06
Gtf3c1	0.918	0.946 (0.863-1.000)	0.000181237	0.0117303	0.890 (0.806-0.974)	5.42679e-08	2.94712e-06
Gtf3c2	0.839	0.862 (0.673-1.000)	0.00196449	0.0287705	0.817 (0.704-0.931)	7.66512e-06	9.2814e-05
Gtpbp1	0.821	0.846 (0.645-1.000)	0.00289208	0.0358072	0.796 (0.676-0.915)	2.8348e-05	0.000260495
Gtpbp8	0.839	0.854 (0.653-1.000)	0.00238782	0.0320916	0.824 (0.718-0.931)	4.96661e-06	6.5979e-05
Guf1	0.863	0.885 (0.718-1.000)	0.0010708	0.0211213	0.842 (0.731-0.953)	1.56407e-06	2.80524e-05
H2-DMa	0.809	0.831 (0.657-1.000)	0.00419772	0.0442264	0.787 (0.672-0.901)	4.72382e-05	0.000392984
H2-DMb2	0.871	0.923 (0.786-1.000)	0.0003625	0.0139844	0.818 (0.710-0.927)	7.20817e-06	8.8984e-05
H2-Eb2	0.796	0.854 (0.679-1.000)	0.00238782	0.0320916	0.738 (0.611-0.866)	0.000595086	0.00319538
H2-Ke6	0.891	0.992 (0.971-1.000)	4.10642e-05	0.0107215	0.791 (0.657-0.924)	3.77126e-05	0.000327183
H2-M2	0.868	0.900 (0.765-1.000)	0.000701837	0.017603	0.835 (0.736-0.935)	2.46801e-06	3.91586e-05
H2-M3	0.755	0.831 (0.652-1.000)	0.00419772	0.0442264	0.680 (0.547-0.812)	0.0072877	0.028656
H2-Oa	0.885	0.900 (0.744-1.000)	0.000701837	0.017603	0.869 (0.777-0.961)	2.48302e-07	7.58909e-06
H2-Ob	0.929	0.962 (0.895-1.000)	0.000112112	0.0107879	0.896 (0.816-0.975)	3.46417e-08	2.22507e-06
Habp4	0.877	0.908 (0.771-1.000)	0.000565144	0.0162709	0.846 (0.731-0.962)	1.20054e-06	2.29645e-05
Hacd3	0.841	0.831 (0.644-1.000)	0.00419772	0.0442264	0.852 (0.749-0.956)	8.03073e-07	1.7165e-05
Hace1	0.887	0.908 (0.776-1.000)	0.000565144	0.0162709	0.866 (0.763-0.969)	3.06587e-07	8.70798e-06
Hacl1	0.819	0.885 (0.724-1.000)	0.0010708	0.0211213	0.754 (0.630-0.878)	0.000272345	0.00163867
Hadh	0.893	0.869 (0.712-1.000)	0.00161047	0.0259099	0.918 (0.842-0.993)	6.32405e-09	9.81857e-07
Hars2	0.809	0.838 (0.674-1.000)	0.00349043	0.0398792	0.779 (0.655-0.903)	7.3498e-05	0.000560245
Haus5	0.792	0.885 (0.731-1.000)	0.0010708	0.0211213	0.699 (0.569-0.830)	0.00332957	0.014301
Haus7	0.876	0.885 (0.747-1.000)	0.0010708	0.0211213	0.868 (0.763-0.974)	2.66429e-07	7.97931e-06
Hbs1l	0.786	0.831 (0.628-1.000)	0.00419772	0.0442264	0.741 (0.609-0.873)	0.000515688	0.00282356
Hc	0.9	0.869 (0.726-1.000)	0.00161047	0.0259099	0.932 (0.857-1.000)	2.04863e-09	6.09937e-07
Hdac10	0.81	0.915 (0.803-1.000)	0.000453437	0.0151387	0.704 (0.575-0.834)	0.00270881	0.0119366
Hdac8	0.893	0.915 (0.786-1.000)	0.000453437	0.0151387	0.871 (0.770-0.972)	2.15548e-07	6.95776e-06
Heatr5b	0.872	0.900 (0.775-1.000)	0.000701837	0.017603	0.844 (0.746-0.942)	1.37079e-06	2.54329e-05
Hectd4	0.851	0.946 (0.860-1.000)	0.000181237	0.0117303	0.755 (0.627-0.883)	0.000258981	0.0015687
Helz	0.826	0.869 (0.699-1.000)	0.00161047	0.0259099	0.784 (0.668-0.900)	5.58282e-05	0.000449235
Hepacam2	0.934	0.985 (0.948-1.000)	5.30752e-05	0.0107215	0.884 (0.794-0.974)	8.44712e-08	3.84481e-06
Herc1	0.85	0.938 (0.816-1.000)	0.000229179	0.0122102	0.762 (0.635-0.889)	0.000181219	0.00116784
Herc2	0.89	0.946 (0.837-1.000)	0.000181237	0.0117303	0.834 (0.715-0.954)	2.63233e-06	4.10452e-05
Herc3	0.883	0.915 (0.794-1.000)	0.000453437	0.0151387	0.851 (0.752-0.951)	8.59113e-07	1.80278e-05
Hes1	0.859	0.838 (0.633-1.000)	0.00349043	0.0398792	0.879 (0.788-0.970)	1.21542e-07	4.85151e-06
Hid1	0.879	0.915 (0.792-1.000)	0.000453437	0.0151387	0.842 (0.735-0.949)	1.56407e-06	2.80524e-05
Hif1an	0.881	0.900 (0.778-1.000)	0.000701837	0.017603	0.861 (0.760-0.962)	4.34151e-07	1.09324e-05
Higd2a	0.824	0.831 (0.648-1.000)	0.00419772	0.0442264	0.817 (0.712-0.923)	7.66512e-06	9.2814e-05
Hint3	0.876	0.885 (0.729-1.000)	0.0010708	0.0211213	0.867 (0.762-0.973)	2.85829e-07	8.32391e-06
Hist1h2bc	0.782	0.846 (0.679-1.000)	0.00289208	0.0358072	0.718 (0.587-0.849)	0.00148629	0.00703715
Hist1h4c	0.76	0.831 (0.662-0.999)	0.00419772	0.0442264	0.688 (0.555-0.822)	0.00516533	0.0210939
Hist2h2be	0.817	0.877 (0.722-1.000)	0.00131555	0.0233796	0.757 (0.635-0.879)	0.000234066	0.00144124
Hlcs	0.82	0.846 (0.682-1.000)	0.00289208	0.0358072	0.795 (0.674-0.915)	3.00239e-05	0.000271653
Hltf	0.858	0.931 (0.817-1.000)	0.000288754	0.0129796	0.786 (0.664-0.908)	4.99523e-05	0.000411103
Hmg20a	0.92	0.938 (0.837-1.000)	0.000229179	0.0122102	0.901 (0.828-0.974)	2.37149e-08	1.81864e-06
Hmgn3	0.859	0.862 (0.707-1.000)	0.00196449	0.0287705	0.856 (0.752-0.960)	6.12076e-07	1.39297e-05
Hnmt	0.899	0.962 (0.892-1.000)	0.000112112	0.0107879	0.837 (0.729-0.946)	2.16837e-06	3.56562e-05
Hnrnph3	0.86	0.869 (0.724-1.000)	0.00161047	0.0259099	0.850 (0.736-0.964)	9.18901e-07	1.88297e-05
Hnrnpr	0.863	0.877 (0.733-1.000)	0.00131555	0.0233796	0.849 (0.728-0.971)	9.82677e-07	1.97527e-05
Hook1	0.834	0.900 (0.764-1.000)	0.000701837	0.017603	0.769 (0.645-0.892)	0.000125735	0.000867026
Hp1bp3	0.882	0.923 (0.796-1.000)	0.0003625	0.0139844	0.840 (0.731-0.950)	1.78335e-06	3.07853e-05
Hpf1	0.766	0.854 (0.695-1.000)	0.00238782	0.0320916	0.679 (0.543-0.814)	0.00756552	0.0296241
Hps4	0.794	0.854 (0.696-1.000)	0.00238782	0.0320916	0.735 (0.606-0.864)	0.000685649	0.00360443
Hs2st1	0.891	0.838 (0.656-1.000)	0.00349043	0.0398792	0.944 (0.867-1.000)	6.97084e-10	5.48198e-07
Hscb	0.799	0.846 (0.684-1.000)	0.00289208	0.0358072	0.751 (0.631-0.871)	0.000316393	0.0018569
Hsd17b10	0.876	0.900 (0.732-1.000)	0.000701837	0.017603	0.852 (0.745-0.960)	8.03073e-07	1.7165e-05
Hsf1	0.818	0.923 (0.804-1.000)	0.0003625	0.0139844	0.713 (0.580-0.846)	0.00184867	0.00851706
Hspa4	0.848	0.985 (0.948-1.000)	5.30752e-05	0.0107215	0.711 (0.569-0.853)	0.00201486	0.00919734
Htatsf1	0.838	0.854 (0.692-1.000)	0.00238782	0.0320916	0.821 (0.709-0.934)	5.98806e-06	7.69628e-05
Hus1	0.859	0.831 (0.647-1.000)	0.00419772	0.0442264	0.887 (0.798-0.976)	6.776e-08	3.41594e-06
Huwe1	0.916	0.977 (0.926-1.000)	6.83489e-05	0.0107215	0.854 (0.749-0.959)	7.01348e-07	1.56104e-05
Hvcn1	0.778	0.831 (0.638-1.000)	0.00419772	0.0442264	0.726 (0.602-0.850)	0.00103909	0.0051521
Iah1	0.852	0.923 (0.818-1.000)	0.0003625	0.0139844	0.781 (0.660-0.902)	6.58769e-05	0.000513442
Ice2	0.888	1.000 (1.000-1.000)	3.16552e-05	0.0107215	0.776 (0.654-0.898)	8.65012e-05	0.000638217
Icosl	0.893	0.969 (0.912-1.000)	8.7697e-05	0.0107215	0.817 (0.704-0.931)	7.6634e-06	9.2814e-05
Ide	0.832	0.862 (0.699-1.000)	0.00196449	0.0287705	0.802 (0.672-0.931)	2.00107e-05	0.000194773
Idh3a	0.82	0.854 (0.683-1.000)	0.00238782	0.0320916	0.786 (0.662-0.909)	4.99523e-05	0.000411103
Idh3b	0.794	0.823 (0.639-1.000)	0.00503057	0.0495557	0.765 (0.647-0.883)	0.000155103	0.00102646
Ifi27	0.853	0.892 (0.759-1.000)	0.000868463	0.0191448	0.813 (0.709-0.918)	9.78435e-06	0.000111487
Ift140	0.881	1.000 (1.000-1.000)	3.16552e-05	0.0107215	0.763 (0.641-0.884)	0.000172088	0.00111754
Ift46	0.854	0.838 (0.654-1.000)	0.00349043	0.0398792	0.869 (0.774-0.964)	2.48302e-07	7.58909e-06
Ift80	0.881	0.938 (0.848-1.000)	0.000229179	0.0122102	0.823 (0.703-0.943)	5.28703e-06	6.9542e-05
Ift81	0.839	0.862 (0.690-1.000)	0.00196449	0.0287705	0.816 (0.696-0.937)	8.14961e-06	9.71008e-05
Igha	0.864	0.915 (0.791-1.000)	0.000453437	0.0151387	0.813 (0.710-0.917)	9.78435e-06	0.000111487
Ighg2b	0.794	0.831 (0.641-1.000)	0.00419772	0.0442264	0.758 (0.639-0.877)	0.000222465	0.00138293
Ighj1	0.84	0.915 (0.801-1.000)	0.000453437	0.0151387	0.765 (0.645-0.885)	0.000155103	0.00102646
Ighj3	0.864	0.900 (0.765-1.000)	0.000701837	0.017603	0.827 (0.728-0.926)	4.11288e-06	5.71894e-05
Ighj4	0.868	0.908 (0.783-1.000)	0.000565144	0.0162709	0.828 (0.725-0.932)	3.86091e-06	5.4555e-05
Ighm	0.874	0.962 (0.882-1.000)	0.000112112	0.0107879	0.786 (0.665-0.907)	4.99523e-05	0.000411103
Ighv1-18	0.825	0.885 (0.719-1.000)	0.0010708	0.0211213	0.766 (0.646-0.885)	0.000147212	0.000984278
Ighv1-19	0.767	0.823 (0.636-1.000)	0.00503057	0.0495557	0.710 (0.582-0.839)	0.00210294	0.00954603
Ighv1-20	0.813	0.954 (0.860-1.000)	0.000142804	0.0110181	0.673 (0.538-0.807)	0.00943657	0.0359655
Ighv1-22	0.856	0.908 (0.783-1.000)	0.000565144	0.0162709	0.804 (0.685-0.923)	1.77924e-05	0.000177063
Ighv1-37	0.838	0.915 (0.787-1.000)	0.000453437	0.0151387	0.760 (0.640-0.880)	0.000200855	0.00127394
Ighv1-42	0.849	0.915 (0.787-1.000)	0.000453437	0.0151387	0.782 (0.665-0.898)	6.23518e-05	0.000490195
Ighv1-43	0.825	0.931 (0.818-1.000)	0.000288754	0.0129796	0.719 (0.591-0.848)	0.0014221	0.0067738
Ighv1-47	0.793	0.862 (0.707-1.000)	0.00196449	0.0287705	0.724 (0.596-0.852)	0.00113752	0.00557786
Ighv1-52	0.811	0.892 (0.759-1.000)	0.000868463	0.0191448	0.729 (0.602-0.857)	0.000906021	0.00458207
Ighv1-54	0.777	0.846 (0.686-1.000)	0.00289208	0.0358072	0.708 (0.581-0.835)	0.00228966	0.010283
Ighv1-62-3	0.804	0.869 (0.705-1.000)	0.00161047	0.0259099	0.738 (0.615-0.861)	0.000595086	0.00319538
Ighv1-66	0.814	0.954 (0.871-1.000)	0.000142804	0.0110181	0.674 (0.541-0.806)	0.0090991	0.0348104
Ighv1-69	0.83	0.931 (0.818-1.000)	0.000288754	0.0129796	0.729 (0.603-0.855)	0.000906021	0.00458207
Ighv1-7	0.797	0.862 (0.691-1.000)	0.00196449	0.0287705	0.733 (0.610-0.857)	0.000752912	0.0039029
Ighv1-73	0.812	0.862 (0.707-1.000)	0.00196449	0.0287705	0.762 (0.641-0.883)	0.000181191	0.00116784
Ighv1-76	0.849	0.915 (0.795-1.000)	0.000453437	0.0151387	0.782 (0.659-0.904)	6.23518e-05	0.000490195
Ighv1-82	0.802	0.846 (0.685-1.000)	0.00289208	0.0358072	0.758 (0.639-0.877)	0.000222465	0.00138293
Ighv1-83	0.781	0.854 (0.688-1.000)	0.00238782	0.0320916	0.708 (0.580-0.836)	0.00233839	0.0104981
Ighv10-1	0.775	0.862 (0.710-1.000)	0.00196449	0.0287705	0.688 (0.551-0.824)	0.0053703	0.0218148
Ighv14-1	0.771	0.831 (0.612-1.000)	0.00419772	0.0442264	0.711 (0.584-0.839)	0.00201486	0.00919734
Ighv14-2	0.785	0.831 (0.663-0.998)	0.00419772	0.0442264	0.740 (0.615-0.865)	0.000540994	0.00294555
Ighv14-3	0.813	0.892 (0.751-1.000)	0.000868463	0.0191448	0.733 (0.607-0.859)	0.000752818	0.0039029
Ighv14-4	0.812	0.877 (0.730-1.000)	0.00131555	0.0233796	0.747 (0.625-0.869)	0.000385467	0.00219609
Ighv2-5	0.817	0.954 (0.860-1.000)	0.000142804	0.0110181	0.680 (0.548-0.811)	0.0072877	0.028656
Ighv3-1	0.8	0.846 (0.652-1.000)	0.00289208	0.0358072	0.753 (0.631-0.875)	0.00028635	0.00171154
Ighv3-8	0.767	0.854 (0.690-1.000)	0.00238782	0.0320916	0.681 (0.542-0.819)	0.00701892	0.0277154
Ighv4-1	0.817	0.931 (0.826-1.000)	0.000288754	0.0129796	0.702 (0.572-0.833)	0.00294335	0.012856
Ighv5-12	0.784	0.877 (0.730-1.000)	0.00131555	0.0233796	0.690 (0.555-0.825)	0.00477617	0.0197082
Ighv5-16	0.754	0.846 (0.687-1.000)	0.00289208	0.0358072	0.663 (0.527-0.798)	0.0134594	0.0494291
Ighv5-6	0.83	0.931 (0.825-1.000)	0.000288754	0.0129796	0.730 (0.609-0.852)	0.000865269	0.00440325
Ighv5-9-1	0.757	0.831 (0.621-1.000)	0.00419772	0.0442264	0.684 (0.553-0.814)	0.00626433	0.0250444
Ighv6-3	0.819	0.900 (0.775-1.000)	0.000701837	0.017603	0.738 (0.611-0.865)	0.000594931	0.00319538
Ighv8-5	0.781	0.869 (0.725-1.000)	0.00161047	0.0259099	0.693 (0.562-0.825)	0.00424136	0.0177503
Ighv8-6	0.795	0.854 (0.682-1.000)	0.00238782	0.0320916	0.737 (0.613-0.862)	0.000623967	0.00332366
Ighv8-9	0.821	0.869 (0.718-1.000)	0.00161047	0.0259099	0.772 (0.656-0.887)	0.000107225	0.000760733
Igkc	0.867	0.892 (0.755-1.000)	0.000868463	0.0191448	0.842 (0.746-0.939)	1.56407e-06	2.80524e-05
Igkj1	0.832	0.846 (0.665-1.000)	0.00289208	0.0358072	0.818 (0.713-0.924)	7.20817e-06	8.8984e-05
Igkj3	0.874	0.915 (0.795-1.000)	0.000453437	0.0151387	0.832 (0.733-0.931)	2.99292e-06	4.50309e-05
Igkj5	0.865	0.908 (0.783-1.000)	0.000565144	0.0162709	0.821 (0.720-0.923)	5.98806e-06	7.69628e-05
Igkv1-117	0.847	0.900 (0.763-1.000)	0.000701837	0.017603	0.795 (0.685-0.905)	3.00239e-05	0.000271653
Igkv10-94	0.793	0.877 (0.711-1.000)	0.00131555	0.0233796	0.709 (0.580-0.839)	0.0021945	0.00991188
Igkv12-38	0.763	0.854 (0.694-1.000)	0.00238782	0.0320916	0.672 (0.539-0.804)	0.00978493	0.0372092
Igkv12-41	0.872	0.877 (0.720-1.000)	0.00131555	0.0233796	0.867 (0.770-0.964)	2.85829e-07	8.32391e-06
Igkv12-44	0.869	0.938 (0.848-1.000)	0.000229179	0.0122102	0.800 (0.687-0.912)	2.24898e-05	0.00021445
Igkv12-46	0.862	0.908 (0.787-1.000)	0.000565144	0.0162709	0.815 (0.701-0.930)	8.66319e-06	0.000101972
Igkv14-126	0.764	0.838 (0.671-1.000)	0.00349043	0.0398792	0.689 (0.553-0.826)	0.00496736	0.0203742
Igkv15-103	0.826	0.892 (0.757-1.000)	0.000868463	0.0191448	0.759 (0.640-0.877)	0.000211402	0.00132622
Igkv16-104	0.776	0.877 (0.730-1.000)	0.00131555	0.0233796	0.676 (0.537-0.814)	0.00845572	0.0326501
Igkv17-127	0.797	0.862 (0.671-1.000)	0.00196449	0.0287705	0.733 (0.606-0.860)	0.000752818	0.0039029
Igkv2-109	0.777	0.885 (0.719-1.000)	0.0010708	0.0211213	0.669 (0.536-0.801)	0.0108983	0.04089
Igkv3-1	0.798	0.823 (0.631-1.000)	0.00503057	0.0495557	0.773 (0.654-0.892)	0.000101629	0.000727886
Igkv3-10	0.861	0.938 (0.829-1.000)	0.000229179	0.0122102	0.783 (0.669-0.897)	5.9005e-05	0.000470016
Igkv3-12	0.832	0.923 (0.820-1.000)	0.0003625	0.0139844	0.740 (0.619-0.861)	0.000540922	0.00294555
Igkv3-2	0.833	0.892 (0.757-1.000)	0.000868463	0.0191448	0.774 (0.660-0.888)	9.63405e-05	0.000697394
Igkv3-5	0.81	0.908 (0.783-1.000)	0.000565144	0.0162709	0.713 (0.583-0.843)	0.00184867	0.00851706
Igkv3-7	0.835	0.946 (0.858-1.000)	0.000181237	0.0117303	0.724 (0.597-0.852)	0.00113752	0.00557786
Igkv4-50	0.798	0.854 (0.683-1.000)	0.00238782	0.0320916	0.742 (0.619-0.865)	0.000491481	0.00270331
Igkv4-53	0.779	0.869 (0.715-1.000)	0.00161047	0.0259099	0.688 (0.558-0.819)	0.00516533	0.0210939
Igkv4-55	0.803	0.862 (0.713-1.000)	0.00196449	0.0287705	0.745 (0.625-0.865)	0.00042503	0.00238868
Igkv4-57-1	0.825	0.869 (0.720-1.000)	0.00161047	0.0259099	0.781 (0.670-0.892)	6.58769e-05	0.000513442
Igkv4-59	0.774	0.823 (0.629-1.000)	0.00503057	0.0495557	0.725 (0.595-0.855)	0.00108729	0.00535747
Igkv4-61	0.811	0.862 (0.692-1.000)	0.00196449	0.0287705	0.760 (0.629-0.891)	0.000200855	0.00127394
Igkv4-62	0.826	0.869 (0.717-1.000)	0.00161047	0.0259099	0.784 (0.671-0.897)	5.58282e-05	0.000449235
Igkv4-63	0.749	0.831 (0.653-1.000)	0.00419772	0.0442264	0.667 (0.532-0.801)	0.0117004	0.0435956
Igkv4-68	0.787	0.838 (0.664-1.000)	0.00349043	0.0398792	0.736 (0.612-0.860)	0.000654137	0.00345817
Igkv4-69	0.839	0.877 (0.730-1.000)	0.00131555	0.0233796	0.801 (0.691-0.910)	2.12159e-05	0.000204226
Igkv4-70	0.855	0.869 (0.708-1.000)	0.00161047	0.0259099	0.841 (0.744-0.939)	1.67026e-06	2.9313e-05
Igkv4-73	0.822	0.892 (0.752-1.000)	0.000868463	0.0191448	0.752 (0.629-0.875)	0.000301023	0.00178491
Igkv4-78	0.851	0.900 (0.776-1.000)	0.000701837	0.017603	0.803 (0.693-0.912)	1.88706e-05	0.000185676
Igkv4-79	0.8	0.915 (0.787-1.000)	0.000453437	0.0151387	0.686 (0.550-0.821)	0.00580205	0.0234183
Igkv4-80	0.807	0.923 (0.772-1.000)	0.0003625	0.0139844	0.690 (0.559-0.822)	0.00477617	0.0197082
Igkv5-39	0.768	0.823 (0.631-1.000)	0.00503057	0.0495557	0.713 (0.588-0.839)	0.00184867	0.00851706
Igkv5-43	0.803	0.869 (0.719-1.000)	0.00161047	0.0259099	0.737 (0.612-0.862)	0.000623967	0.00332366
Igkv5-45	0.819	0.877 (0.739-1.000)	0.00131555	0.0233796	0.761 (0.643-0.879)	0.000190801	0.00121965
Igkv6-13	0.771	0.838 (0.651-1.000)	0.00349043	0.0398792	0.704 (0.575-0.834)	0.00270881	0.0119366
Igkv6-15	0.838	0.900 (0.772-1.000)	0.000701837	0.017603	0.776 (0.660-0.891)	8.65012e-05	0.000638217
Igkv6-17	0.773	0.831 (0.662-1.000)	0.00419772	0.0442264	0.715 (0.590-0.841)	0.00169503	0.00790422
Igkv6-32	0.786	0.823 (0.645-1.000)	0.00503057	0.0495557	0.748 (0.627-0.869)	0.000366994	0.00210554
Igkv8-19	0.791	0.877 (0.724-1.000)	0.00131555	0.0233796	0.704 (0.575-0.834)	0.00270881	0.0119366
Igkv8-21	0.819	0.923 (0.816-1.000)	0.0003625	0.0139844	0.715 (0.589-0.841)	0.00169503	0.00790422
Igkv8-28	0.818	0.885 (0.723-1.000)	0.0010708	0.0211213	0.751 (0.628-0.874)	0.000316393	0.0018569
Igkv9-124	0.882	0.946 (0.858-1.000)	0.000181237	0.0117303	0.817 (0.709-0.926)	7.66512e-06	9.2814e-05
Iglv1	0.812	0.854 (0.693-1.000)	0.00238782	0.0320916	0.771 (0.655-0.887)	0.00011309	0.000794109
Iglv2	0.831	0.938 (0.829-1.000)	0.000229179	0.0122102	0.723 (0.593-0.853)	0.00118988	0.00579751
Iglv3	0.819	0.838 (0.649-1.000)	0.00349043	0.0398792	0.799 (0.687-0.911)	2.3836e-05	0.000226009
Igsf10	0.902	0.885 (0.742-1.000)	0.0010708	0.0211213	0.919 (0.845-0.992)	5.8416e-09	9.2977e-07
Igsf5	0.789	0.838 (0.670-1.000)	0.00349043	0.0398792	0.739 (0.609-0.869)	0.000567444	0.00307107
Ik	0.864	0.892 (0.763-1.000)	0.000868463	0.0191448	0.835 (0.730-0.940)	2.46801e-06	3.91586e-05
Ikbkb	0.775	0.862 (0.710-1.000)	0.00196449	0.0287705	0.688 (0.543-0.832)	0.0053703	0.0218148
Ikzf2	0.851	0.954 (0.871-1.000)	0.000142804	0.0110181	0.748 (0.625-0.871)	0.000366994	0.00210554
Ikzf3	0.908	0.969 (0.904-1.000)	8.7697e-05	0.0107215	0.846 (0.745-0.947)	1.20054e-06	2.29645e-05
Il18r1	0.856	0.938 (0.848-1.000)	0.000229179	0.0122102	0.774 (0.653-0.895)	9.63405e-05	0.000697394
Il27ra	0.84	0.923 (0.797-1.000)	0.0003625	0.0139844	0.757 (0.630-0.884)	0.000234066	0.00144124
Il34	0.778	0.869 (0.726-1.000)	0.00161047	0.0259099	0.687 (0.550-0.823)	0.00558247	0.0226186
Ildr1	0.764	0.823 (0.647-1.000)	0.00503057	0.0495557	0.705 (0.572-0.838)	0.00259799	0.0115063
Immp1l	0.848	0.892 (0.763-1.000)	0.000868463	0.0191448	0.805 (0.685-0.924)	1.67728e-05	0.000169314
Imp3	0.864	0.900 (0.773-1.000)	0.000701837	0.017603	0.828 (0.715-0.942)	3.86091e-06	5.4555e-05
Impa1	0.838	0.908 (0.791-1.000)	0.000565144	0.0162709	0.769 (0.645-0.893)	0.000125735	0.000867026
Ing4	0.823	0.862 (0.665-1.000)	0.00196449	0.0287705	0.784 (0.673-0.894)	5.58282e-05	0.000449235
Inip	0.8	0.931 (0.793-1.000)	0.000288754	0.0129796	0.669 (0.533-0.805)	0.0108983	0.04089
Ino80d	0.775	0.838 (0.670-1.000)	0.00349043	0.0398792	0.711 (0.573-0.849)	0.00201486	0.00919734
Inpp4b	0.931	0.962 (0.881-1.000)	0.000112112	0.0107879	0.901 (0.803-0.998)	2.37149e-08	1.81864e-06
Inpp5b	0.813	0.823 (0.616-1.000)	0.00503057	0.0495557	0.803 (0.694-0.911)	1.88706e-05	0.000185676
Inpp5e	0.88	0.923 (0.770-1.000)	0.0003625	0.0139844	0.837 (0.730-0.944)	2.16837e-06	3.56562e-05
Ints10	0.84	0.862 (0.690-1.000)	0.00196449	0.0287705	0.818 (0.697-0.940)	7.20817e-06	8.8984e-05
Ints3	0.824	0.877 (0.704-1.000)	0.00131555	0.0233796	0.771 (0.644-0.897)	0.00011309	0.000794109
Ints4	0.938	0.977 (0.931-1.000)	6.83489e-05	0.0107215	0.899 (0.813-0.985)	2.76111e-08	1.96832e-06
Ints7	0.812	0.838 (0.642-1.000)	0.00349043	0.0398792	0.785 (0.662-0.907)	5.28132e-05	0.000429618
Ints8	0.797	0.831 (0.640-1.000)	0.00419772	0.0442264	0.764 (0.624-0.904)	0.000163389	0.00107038
Ints9	0.865	0.885 (0.701-1.000)	0.0010708	0.0211213	0.845 (0.740-0.951)	1.28295e-06	2.41396e-05
Invs	0.838	0.977 (0.926-1.000)	6.83489e-05	0.0107215	0.699 (0.564-0.834)	0.00332957	0.014301
Ipo13	0.786	0.846 (0.652-1.000)	0.00289208	0.0358072	0.726 (0.593-0.860)	0.00103909	0.0051521
Ipo8	0.872	0.885 (0.750-1.000)	0.0010708	0.0211213	0.860 (0.766-0.954)	4.65187e-07	1.1463e-05
Ipp	0.844	0.862 (0.713-1.000)	0.00196449	0.0287705	0.826 (0.705-0.948)	4.38054e-06	5.98264e-05
Iqce	0.852	0.931 (0.817-1.000)	0.000288754	0.0129796	0.773 (0.652-0.893)	0.000101646	0.000727886
Irak1	0.859	0.915 (0.803-1.000)	0.000453437	0.0151387	0.804 (0.692-0.915)	1.77924e-05	0.000177063
Irf3	0.822	0.862 (0.663-1.000)	0.00196449	0.0287705	0.782 (0.659-0.905)	6.23518e-05	0.000490195
Irf4	0.861	0.923 (0.813-1.000)	0.0003625	0.0139844	0.800 (0.691-0.908)	2.24898e-05	0.00021445
Irf6	0.851	0.862 (0.708-1.000)	0.00196449	0.0287705	0.841 (0.734-0.949)	1.67026e-06	2.9313e-05
Irx3	0.942	0.985 (0.948-1.000)	5.30752e-05	0.0107215	0.900 (0.813-0.987)	2.55912e-08	1.91043e-06
Irx5	0.891	0.938 (0.843-1.000)	0.000229179	0.0122102	0.843 (0.750-0.937)	1.46437e-06	2.6738e-05
Isca1	0.77	0.869 (0.701-1.000)	0.00161047	0.0259099	0.671 (0.537-0.804)	0.0101445	0.0383517
Islr	0.803	0.838 (0.668-1.000)	0.00349043	0.0398792	0.768 (0.653-0.883)	0.000132544	0.0009051
Itfg1	0.873	0.877 (0.730-1.000)	0.00131555	0.0233796	0.870 (0.765-0.975)	2.31367e-07	7.25551e-06
Itgae	0.864	0.908 (0.783-1.000)	0.000565144	0.0162709	0.819 (0.708-0.931)	6.77727e-06	8.48651e-05
Itgax	0.821	0.869 (0.722-1.000)	0.00161047	0.0259099	0.772 (0.656-0.888)	0.000107225	0.000760733
Itgb3bp	0.824	0.892 (0.741-1.000)	0.000868463	0.0191448	0.756 (0.633-0.879)	0.00024623	0.00150625
Itgb6	0.752	0.831 (0.660-1.000)	0.00419772	0.0442264	0.674 (0.535-0.812)	0.0090991	0.0348104
Itk	0.806	0.846 (0.633-1.000)	0.00289208	0.0358072	0.766 (0.643-0.889)	0.000147212	0.000984278
Itm2c	0.865	0.885 (0.748-1.000)	0.0010708	0.0211213	0.846 (0.750-0.943)	1.20054e-06	2.29645e-05
Itpr1	0.939	0.962 (0.881-1.000)	0.000112112	0.0107879	0.916 (0.842-0.989)	7.40779e-09	1.03005e-06
Itpr2	0.943	1.000 (1.000-1.000)	3.16552e-05	0.0107215	0.886 (0.805-0.967)	7.29394e-08	3.54295e-06
Itpr3	0.811	0.862 (0.713-1.000)	0.00196449	0.0287705	0.760 (0.640-0.880)	0.000200855	0.00127394
Itsn2	0.815	0.900 (0.778-1.000)	0.000701837	0.017603	0.730 (0.596-0.864)	0.000865269	0.00440325
Ivns1abp	0.918	0.954 (0.877-1.000)	0.000142804	0.0110181	0.883 (0.785-0.981)	9.08796e-08	4.02078e-06
Izumo4	0.936	0.969 (0.912-1.000)	8.7697e-05	0.0107215	0.903 (0.817-0.988)	2.0354e-08	1.70562e-06
Jam3	0.765	0.838 (0.674-1.000)	0.00349043	0.0398792	0.692 (0.561-0.824)	0.00441336	0.0183699
Jchain	0.861	0.892 (0.757-1.000)	0.000868463	0.0191448	0.829 (0.729-0.930)	3.62373e-06	5.20759e-05
Jmjd8	0.957	0.992 (0.971-1.000)	4.10642e-05	0.0107215	0.923 (0.856-0.989)	4.24528e-09	8.32831e-07
Kansl1	0.787	0.823 (0.631-1.000)	0.00503057	0.0495557	0.751 (0.620-0.882)	0.000316393	0.0018569
Kantr	0.895	0.931 (0.831-1.000)	0.000288754	0.0129796	0.859 (0.764-0.954)	4.98353e-07	1.21151e-05
Kat14	0.828	0.869 (0.722-1.000)	0.00161047	0.0259099	0.788 (0.669-0.906)	4.46637e-05	0.000374521
Kat2a	0.826	0.954 (0.877-1.000)	0.000142804	0.0110181	0.697 (0.557-0.838)	0.00361176	0.0153567
Kat7	0.806	0.838 (0.623-1.000)	0.00349043	0.0398792	0.773 (0.654-0.892)	0.000101646	0.000727886
Kcnk2	0.878	0.969 (0.912-1.000)	8.7697e-05	0.0107215	0.788 (0.672-0.904)	4.46637e-05	0.000374521
Kcnq1ot1	0.846	0.985 (0.948-1.000)	5.30752e-05	0.0107215	0.707 (0.562-0.853)	0.00238855	0.0106759
Kctd12b	0.852	0.854 (0.674-1.000)	0.00238782	0.0320916	0.849 (0.752-0.947)	9.82677e-07	1.97527e-05
Kctd2	0.844	0.854 (0.654-1.000)	0.00238782	0.0320916	0.833 (0.724-0.943)	2.80709e-06	4.29758e-05
Kctd21	0.856	0.885 (0.739-1.000)	0.0010708	0.0211213	0.827 (0.717-0.938)	4.11288e-06	5.71894e-05
Kdelr1	0.782	0.831 (0.635-1.000)	0.00419772	0.0442264	0.733 (0.602-0.864)	0.000752912	0.0039029
Kdm1b	0.875	0.885 (0.741-1.000)	0.0010708	0.0211213	0.865 (0.771-0.959)	3.28795e-07	9.12371e-06
Kdm2b	0.829	0.885 (0.751-1.000)	0.0010708	0.0211213	0.774 (0.653-0.894)	9.63405e-05	0.000697394
Kdm4c	0.854	0.892 (0.710-1.000)	0.000868463	0.0191448	0.816 (0.706-0.927)	8.14961e-06	9.71008e-05
Kdm5a	0.801	0.823 (0.616-1.000)	0.00503057	0.0495557	0.779 (0.653-0.904)	7.3498e-05	0.000560245
Kdm6a	0.829	0.862 (0.683-1.000)	0.00196449	0.0287705	0.797 (0.680-0.914)	2.6761e-05	0.000248255
Khdrbs1	0.794	0.831 (0.636-1.000)	0.00419772	0.0442264	0.758 (0.618-0.897)	0.000222465	0.00138293
Kif13b	0.944	0.977 (0.926-1.000)	6.83489e-05	0.0107215	0.912 (0.829-0.994)	1.01425e-08	1.17742e-06
Kif1bp	0.851	0.938 (0.843-1.000)	0.000229179	0.0122102	0.763 (0.636-0.890)	0.000172088	0.00111754
Kifap3	0.875	0.885 (0.737-1.000)	0.0010708	0.0211213	0.865 (0.770-0.960)	3.28795e-07	9.12371e-06
Kiz	0.875	0.900 (0.778-1.000)	0.000701837	0.017603	0.849 (0.744-0.954)	9.82677e-07	1.97527e-05
Klhdc1	0.846	0.869 (0.722-1.000)	0.00160669	0.0259099	0.823 (0.713-0.934)	5.28703e-06	6.9542e-05
Klhdc8b	0.789	0.831 (0.656-1.000)	0.00419772	0.0442264	0.747 (0.625-0.869)	0.000385467	0.00219609
Klhl11	0.818	0.862 (0.710-1.000)	0.00196449	0.0287705	0.775 (0.654-0.895)	9.12963e-05	0.0006666
Klhl20	0.837	0.831 (0.640-1.000)	0.00419772	0.0442264	0.842 (0.741-0.943)	1.56407e-06	2.80524e-05
Klhl8	0.857	0.831 (0.644-1.000)	0.00419772	0.0442264	0.883 (0.799-0.967)	9.08796e-08	4.02078e-06
Klrb1b	0.854	0.885 (0.726-1.000)	0.0010708	0.0211213	0.822 (0.723-0.922)	5.62713e-06	7.31411e-05
Klri1	0.851	0.923 (0.809-1.000)	0.0003625	0.0139844	0.780 (0.663-0.897)	6.95892e-05	0.000536265
Kmo	0.847	0.877 (0.733-1.000)	0.00131555	0.0233796	0.817 (0.714-0.921)	7.66512e-06	9.2814e-05
Kmt2a	0.886	1.000 (1.000-1.000)	3.16552e-05	0.0107215	0.773 (0.650-0.896)	0.000101646	0.000727886
Kmt2c	0.886	0.923 (0.818-1.000)	0.0003625	0.0139844	0.848 (0.746-0.951)	1.05069e-06	2.07086e-05
Kmt2d	0.811	0.946 (0.861-1.000)	0.000181237	0.0117303	0.676 (0.537-0.814)	0.00845572	0.0326501
Kmt2e	0.804	0.838 (0.671-1.000)	0.00349043	0.0398792	0.770 (0.650-0.889)	0.000119256	0.000830033
Kmt5b	0.857	0.854 (0.697-1.000)	0.00238782	0.0320916	0.860 (0.758-0.962)	4.65187e-07	1.1463e-05
Kpna1	0.758	0.838 (0.668-1.000)	0.00349043	0.0398792	0.678 (0.530-0.826)	0.00785263	0.0305733
Krit1	0.858	0.931 (0.831-1.000)	0.000288754	0.0129796	0.786 (0.670-0.901)	4.99523e-05	0.000411103
Krt23	0.888	0.900 (0.778-1.000)	0.000701837	0.017603	0.875 (0.789-0.961)	1.62088e-07	5.86833e-06
Krtcap3	0.78	0.869 (0.725-1.000)	0.00161047	0.0259099	0.690 (0.549-0.832)	0.00477617	0.0197082
Kynu	0.764	0.823 (0.638-1.000)	0.00503057	0.0495557	0.705 (0.576-0.834)	0.00259799	0.0115063
LOC102638850	0.851	0.869 (0.719-1.000)	0.00161047	0.0259099	0.832 (0.720-0.945)	2.99292e-06	4.50309e-05
LOC108167440	0.835	0.877 (0.690-1.000)	0.00131555	0.0233796	0.794 (0.674-0.913)	3.17933e-05	0.000285013
Lactb2	0.916	0.946 (0.849-1.000)	0.000181237	0.0117303	0.886 (0.793-0.979)	7.29394e-08	3.54295e-06
Lama3	0.903	0.838 (0.676-1.000)	0.00349043	0.0398792	0.968 (0.930-1.000)	8.79961e-11	5.13146e-07
Lamb3	0.923	0.915 (0.748-1.000)	0.000453437	0.0151387	0.931 (0.848-1.000)	2.22297e-09	6.11486e-07
Lamp3	0.892	0.931 (0.831-1.000)	0.000288754	0.0129796	0.853 (0.754-0.953)	7.50555e-07	1.62622e-05
Lancl1	0.819	0.885 (0.749-1.000)	0.0010708	0.0211213	0.754 (0.629-0.879)	0.000272345	0.00163867
Lat	0.797	0.854 (0.656-1.000)	0.00238782	0.0320916	0.740 (0.612-0.868)	0.000540994	0.00294555
Lax1	0.837	0.892 (0.736-1.000)	0.000868463	0.0191448	0.782 (0.670-0.894)	6.23518e-05	0.000490195
Lbh	0.926	0.908 (0.787-1.000)	0.000565144	0.0162709	0.943 (0.880-1.000)	7.58167e-10	5.48198e-07
Lck	0.795	0.877 (0.708-1.000)	0.00131555	0.0233796	0.712 (0.584-0.841)	0.00193014	0.00885854
Lclat1	0.85	0.831 (0.658-1.000)	0.00419772	0.0442264	0.869 (0.774-0.964)	2.48302e-07	7.58909e-06
Lcmt1	0.835	0.838 (0.662-1.000)	0.00349043	0.0398792	0.831 (0.723-0.940)	3.1905e-06	4.71348e-05
Lcor	0.837	0.923 (0.818-1.000)	0.0003625	0.0139844	0.751 (0.620-0.882)	0.000316393	0.0018569
Ldah	0.851	0.831 (0.660-1.000)	0.00419772	0.0442264	0.872 (0.775-0.969)	2.00776e-07	6.59875e-06
Ldb1	0.901	0.938 (0.843-1.000)	0.000229179	0.0122102	0.864 (0.764-0.964)	3.52549e-07	9.62455e-06
Ldlrad4	0.907	0.877 (0.703-1.000)	0.00131555	0.0233796	0.937 (0.881-0.992)	1.35815e-09	5.92523e-07
Lef1	0.834	0.869 (0.709-1.000)	0.00161047	0.0259099	0.800 (0.687-0.913)	2.24898e-05	0.00021445
Leng8	0.8	0.846 (0.684-1.000)	0.00289208	0.0358072	0.754 (0.628-0.879)	0.000272345	0.00163867
Leprotl1	0.86	0.892 (0.755-1.000)	0.000868463	0.0191448	0.828 (0.726-0.931)	3.86091e-06	5.4555e-05
Letm2	0.847	0.885 (0.741-1.000)	0.0010708	0.0211213	0.810 (0.702-0.917)	1.24545e-05	0.000133384
Letmd1	0.818	0.846 (0.687-1.000)	0.00289208	0.0358072	0.791 (0.668-0.913)	3.77126e-05	0.000327183
Lgi3	0.956	1.000 (1.000-1.000)	3.16552e-05	0.0107215	0.913 (0.825-1.000)	9.37881e-09	1.17742e-06
Lhpp	0.83	0.823 (0.650-0.996)	0.00503057	0.0495557	0.836 (0.740-0.932)	2.31355e-06	3.75074e-05
Lilra5	0.822	0.877 (0.726-1.000)	0.00131555	0.0233796	0.768 (0.644-0.892)	0.000132544	0.0009051
Limd1	0.888	0.923 (0.818-1.000)	0.0003625	0.0139844	0.853 (0.750-0.956)	7.50555e-07	1.62622e-05
Limd2	0.908	0.954 (0.877-1.000)	0.000142804	0.0110181	0.863 (0.759-0.967)	3.77952e-07	1.00471e-05
Limk2	0.791	0.892 (0.751-1.000)	0.000868463	0.0191448	0.690 (0.553-0.828)	0.00477617	0.0197082
Llgl2	0.838	0.823 (0.650-0.997)	0.00503057	0.0495557	0.852 (0.760-0.945)	8.03073e-07	1.7165e-05
Lmbrd2	0.823	0.885 (0.732-1.000)	0.0010708	0.0211213	0.762 (0.635-0.889)	0.000181219	0.00116784
Lmf1	0.805	0.869 (0.726-1.000)	0.00161047	0.0259099	0.740 (0.610-0.870)	0.000540994	0.00294555
Lmtk2	0.886	0.885 (0.739-1.000)	0.0010708	0.0211213	0.887 (0.801-0.973)	6.776e-08	3.41594e-06
Lncpint	0.824	0.923 (0.770-1.000)	0.0003625	0.0139844	0.725 (0.583-0.868)	0.00108729	0.00535747
Lnpk	0.809	0.838 (0.640-1.000)	0.00349043	0.0398792	0.779 (0.646-0.911)	7.3498e-05	0.000560245
Lonp2	0.884	0.900 (0.756-1.000)	0.000701837	0.017603	0.868 (0.772-0.964)	2.66429e-07	7.97931e-06
Lpar3	0.806	0.854 (0.695-1.000)	0.00238782	0.0320916	0.758 (0.634-0.882)	0.000222465	0.00138293
Lpcat1	0.952	0.962 (0.892-1.000)	0.000112112	0.0107879	0.942 (0.882-1.000)	8.24454e-10	5.49065e-07
Lratd2	0.826	0.854 (0.691-1.000)	0.00238782	0.0320916	0.799 (0.681-0.916)	2.3836e-05	0.000226009
Lrba	0.887	0.915 (0.792-1.000)	0.000453437	0.0151387	0.858 (0.754-0.962)	5.3379e-07	1.2756e-05
Lrch3	0.926	0.977 (0.926-1.000)	6.83489e-05	0.0107215	0.876 (0.780-0.972)	1.50873e-07	5.65649e-06
Lrig2	0.827	0.846 (0.645-1.000)	0.00289208	0.0358072	0.809 (0.700-0.918)	1.32231e-05	0.000139665
Lrp2	0.925	0.938 (0.848-1.000)	0.000229179	0.0122102	0.911 (0.827-0.994)	1.09665e-08	1.228e-06
Lrrc1	0.858	0.823 (0.651-0.995)	0.00503057	0.0495557	0.894 (0.814-0.974)	4.02614e-08	2.44927e-06
Lrrc41	0.805	0.846 (0.678-1.000)	0.00289208	0.0358072	0.763 (0.638-0.888)	0.000172088	0.00111754
Lrrc45	0.76	0.838 (0.672-1.000)	0.00349043	0.0398792	0.681 (0.541-0.821)	0.00701892	0.0277154
Lrrc61	0.802	0.823 (0.631-1.000)	0.00503057	0.0495557	0.781 (0.659-0.903)	6.58769e-05	0.000513442
Lrrcc1	0.902	0.915 (0.784-1.000)	0.000453437	0.0151387	0.888 (0.796-0.980)	6.29371e-08	3.25051e-06
Lrrfip1	0.823	0.885 (0.734-1.000)	0.0010708	0.0211213	0.761 (0.634-0.888)	0.000190801	0.00121965
Lrrk1	0.909	0.954 (0.871-1.000)	0.000142804	0.0110181	0.864 (0.764-0.964)	3.52549e-07	9.62455e-06
Lta4h	0.831	0.831 (0.606-1.000)	0.00419772	0.0442264	0.831 (0.721-0.942)	3.1905e-06	4.71348e-05
Ltb	0.764	0.846 (0.667-1.000)	0.00289208	0.0358072	0.682 (0.548-0.815)	0.00675892	0.0268142
Ltbp2	0.913	0.892 (0.731-1.000)	0.000868463	0.0191448	0.934 (0.854-1.000)	1.73896e-09	6.04684e-07
Ltbp3	0.892	0.869 (0.719-1.000)	0.00161047	0.0259099	0.916 (0.835-0.996)	7.40779e-09	1.03005e-06
Ltn1	0.822	0.869 (0.708-1.000)	0.00161047	0.0259099	0.774 (0.637-0.911)	9.63405e-05	0.000697394
Luc7l3	0.911	1.000 (1.000-1.000)	3.16552e-05	0.0107215	0.822 (0.696-0.949)	5.62713e-06	7.31411e-05
Lynx1	0.845	0.962 (0.895-1.000)	0.000112112	0.0107879	0.729 (0.607-0.852)	0.000906021	0.00458207
Lypd2	0.835	0.877 (0.718-1.000)	0.00131555	0.0233796	0.793 (0.680-0.905)	3.36611e-05	0.00029848
Lyrm4	0.901	0.977 (0.931-1.000)	6.83489e-05	0.0107215	0.825 (0.714-0.937)	4.66479e-06	6.27601e-05
Lzic	0.786	0.823 (0.648-0.998)	0.00503057	0.0495557	0.748 (0.612-0.884)	0.000366994	0.00210554
Lztr1	0.886	0.900 (0.775-1.000)	0.000701837	0.017603	0.872 (0.763-0.981)	2.00776e-07	6.59875e-06
Macc1	0.822	0.854 (0.701-1.000)	0.00238782	0.0320916	0.790 (0.675-0.905)	3.99072e-05	0.000341193
Madd	0.906	0.985 (0.948-1.000)	5.30752e-05	0.0107215	0.828 (0.724-0.933)	3.86091e-06	5.4555e-05
Magt1	0.807	0.915 (0.803-1.000)	0.000453437	0.0151387	0.699 (0.566-0.833)	0.00332957	0.014301
Mal	0.847	0.854 (0.683-1.000)	0.00238782	0.0320916	0.839 (0.734-0.944)	1.90376e-06	3.23345e-05
Maml2	0.865	0.846 (0.687-1.000)	0.00289208	0.0358072	0.883 (0.796-0.970)	9.08796e-08	4.02078e-06
Man1a	0.882	0.923 (0.813-1.000)	0.0003625	0.0139844	0.841 (0.733-0.949)	1.67026e-06	2.9313e-05
Man1b1	0.908	0.915 (0.792-1.000)	0.000453437	0.0151387	0.901 (0.824-0.978)	2.37149e-08	1.81864e-06
Man2b2	0.83	0.869 (0.718-1.000)	0.00161047	0.0259099	0.792 (0.672-0.912)	3.56324e-05	0.00031289
Man2c1	0.831	0.831 (0.634-1.000)	0.00419772	0.0442264	0.830 (0.720-0.941)	3.40052e-06	4.96006e-05
Manba	0.858	0.862 (0.663-1.000)	0.00196449	0.0287705	0.854 (0.756-0.952)	7.01348e-07	1.56104e-05
Mansc1	0.92	0.977 (0.926-1.000)	6.83489e-05	0.0107215	0.863 (0.769-0.957)	3.77952e-07	1.00471e-05
Maob	0.923	0.931 (0.831-1.000)	0.000288754	0.0129796	0.916 (0.849-0.982)	7.40779e-09	1.03005e-06
Map2	0.86	0.854 (0.673-1.000)	0.00238782	0.0320916	0.866 (0.765-0.967)	3.06587e-07	8.70798e-06
Map2k5	0.831	0.823 (0.626-1.000)	0.00503057	0.0495557	0.839 (0.726-0.952)	1.90376e-06	3.23345e-05
Map2k6	0.89	0.938 (0.816-1.000)	0.000229179	0.0122102	0.841 (0.737-0.945)	1.67026e-06	2.9313e-05
Map3k13	0.821	0.838 (0.652-1.000)	0.00349043	0.0398792	0.804 (0.696-0.911)	1.77924e-05	0.000177063
Map3k2	0.819	0.885 (0.743-1.000)	0.0010708	0.0211213	0.754 (0.624-0.884)	0.000272345	0.00163867
Map3k4	0.96	0.992 (0.971-1.000)	4.10642e-05	0.0107215	0.928 (0.867-0.988)	2.83713e-09	6.77352e-07
Map3k5	0.789	0.838 (0.656-1.000)	0.00349043	0.0398792	0.739 (0.608-0.870)	0.000567444	0.00307107
Map4k1	0.802	0.885 (0.719-1.000)	0.0010708	0.0211213	0.719 (0.591-0.847)	0.0014221	0.0067738
Mapk1	0.821	0.831 (0.659-1.000)	0.00419772	0.0442264	0.811 (0.684-0.937)	1.17285e-05	0.000127771
Mapk1ip1	0.806	0.854 (0.682-1.000)	0.00238782	0.0320916	0.758 (0.637-0.879)	0.000222465	0.00138293
Mapk8ip3	0.811	0.838 (0.648-1.000)	0.00349043	0.0398792	0.783 (0.666-0.899)	5.9005e-05	0.000470016
Mapk9	0.878	0.938 (0.848-1.000)	0.000229179	0.0122102	0.817 (0.703-0.932)	7.66512e-06	9.2814e-05
Mapkap1	0.922	0.977 (0.926-1.000)	6.83489e-05	0.0107215	0.868 (0.772-0.964)	2.66429e-07	7.97931e-06
Mapre3	0.837	0.846 (0.669-1.000)	0.00289208	0.0358072	0.827 (0.719-0.936)	4.11288e-06	5.71894e-05
Marc2	0.87	0.900 (0.776-1.000)	0.000701837	0.017603	0.839 (0.729-0.950)	1.90376e-06	3.23345e-05
Marf1	0.789	0.877 (0.728-1.000)	0.00131555	0.0233796	0.700 (0.565-0.835)	0.00319604	0.0137977
Marveld2	0.858	0.885 (0.749-1.000)	0.0010708	0.0211213	0.831 (0.728-0.935)	3.1905e-06	4.71348e-05
Matn4	0.935	0.969 (0.912-1.000)	8.7697e-05	0.0107215	0.901 (0.813-0.988)	2.37149e-08	1.81864e-06
Matr3	0.85	0.900 (0.769-1.000)	0.000701837	0.017603	0.800 (0.672-0.928)	2.24898e-05	0.00021445
Mau2	0.828	0.946 (0.858-1.000)	0.000181237	0.0117303	0.710 (0.574-0.846)	0.00210294	0.00954603
Mavs	0.829	0.900 (0.732-1.000)	0.000701837	0.017603	0.759 (0.632-0.886)	0.000211402	0.00132622
Mbd4	0.807	0.854 (0.691-1.000)	0.00238782	0.0320916	0.760 (0.639-0.881)	0.000200855	0.00127394
Mbip	0.904	0.877 (0.679-1.000)	0.00131555	0.0233796	0.931 (0.841-1.000)	2.22297e-09	6.11486e-07
Mbnl1	0.894	0.892 (0.748-1.000)	0.000868463	0.0191448	0.896 (0.814-0.978)	3.46417e-08	2.22507e-06
Mbtps1	0.873	0.846 (0.689-1.000)	0.00289208	0.0358072	0.901 (0.822-0.980)	2.37149e-08	1.81864e-06
Mccc1	0.916	0.969 (0.912-1.000)	8.7697e-05	0.0107215	0.862 (0.762-0.962)	4.05114e-07	1.04401e-05
Mccc2	0.862	0.823 (0.653-0.993)	0.00503057	0.0495557	0.902 (0.820-0.983)	2.19722e-08	1.77086e-06
Mcm3ap	0.779	0.846 (0.658-1.000)	0.00289208	0.0358072	0.712 (0.579-0.845)	0.00193014	0.00885854
Mdc1	0.819	0.900 (0.719-1.000)	0.000701837	0.017603	0.737 (0.608-0.867)	0.000623967	0.00332366
Mdh1	0.918	0.954 (0.877-1.000)	0.000142804	0.0110181	0.883 (0.792-0.974)	9.08796e-08	4.02078e-06
Mdm4	0.9	0.969 (0.912-1.000)	8.7697e-05	0.0107215	0.831 (0.720-0.942)	3.1905e-06	4.71348e-05
Mdn1	0.878	0.954 (0.871-1.000)	0.000142804	0.0110181	0.803 (0.680-0.925)	1.88706e-05	0.000185676
Mdp1	0.955	0.992 (0.971-1.000)	4.10642e-05	0.0107215	0.918 (0.821-1.000)	6.32405e-09	9.81857e-07
Me1	0.803	0.908 (0.787-1.000)	0.000565144	0.0162709	0.698 (0.565-0.832)	0.00346809	0.014833
Meaf6	0.806	0.862 (0.700-1.000)	0.00196449	0.0287705	0.751 (0.618-0.884)	0.000316393	0.0018569
Mecom	0.875	0.831 (0.661-1.000)	0.00419772	0.0442264	0.919 (0.850-0.987)	5.8416e-09	9.2977e-07
Med12	0.823	0.892 (0.734-1.000)	0.000868463	0.0191448	0.754 (0.622-0.886)	0.000272345	0.00163867
Med14	0.855	0.931 (0.834-1.000)	0.000288754	0.0129796	0.780 (0.661-0.899)	6.95892e-05	0.000536265
Med23	0.849	0.877 (0.713-1.000)	0.00131555	0.0233796	0.820 (0.708-0.933)	6.37101e-06	8.06156e-05
Med24	0.816	0.862 (0.696-1.000)	0.00196449	0.0287705	0.770 (0.645-0.895)	0.000119256	0.000830033
Med28	0.812	0.831 (0.661-1.000)	0.00419772	0.0442264	0.793 (0.677-0.908)	3.36611e-05	0.00029848
Med30	0.842	0.831 (0.651-1.000)	0.00419772	0.0442264	0.853 (0.752-0.954)	7.50555e-07	1.62622e-05
Med6	0.788	0.823 (0.614-1.000)	0.00503057	0.0495557	0.753 (0.625-0.881)	0.00028635	0.00171154
Mef2c	0.962	0.977 (0.931-1.000)	6.83489e-05	0.0107215	0.946 (0.888-1.000)	5.8897e-10	5.48198e-07
Meox2	0.9	0.854 (0.699-1.000)	0.00238782	0.0320916	0.946 (0.893-1.000)	5.8897e-10	5.48198e-07
Mettl15	0.799	0.869 (0.702-1.000)	0.00161047	0.0259099	0.730 (0.598-0.861)	0.000885321	0.00450439
Mettl16	0.856	0.923 (0.818-1.000)	0.0003625	0.0139844	0.789 (0.660-0.917)	4.22222e-05	0.000357005
Mettl17	0.897	0.923 (0.804-1.000)	0.0003625	0.0139844	0.870 (0.779-0.961)	2.31367e-07	7.25551e-06
Mettl22	0.877	0.854 (0.674-1.000)	0.00238782	0.0320916	0.901 (0.815-0.986)	2.37149e-08	1.81864e-06
Mettl26	0.92	0.977 (0.931-1.000)	6.83489e-05	0.0107215	0.863 (0.760-0.966)	3.77952e-07	1.00471e-05
Mettl3	0.811	0.831 (0.657-1.000)	0.00419772	0.0442264	0.791 (0.668-0.914)	3.77126e-05	0.000327183
Mettl4	0.898	0.969 (0.912-1.000)	8.7697e-05	0.0107215	0.826 (0.709-0.944)	4.38054e-06	5.98264e-05
Mettl5	0.81	0.877 (0.733-1.000)	0.00131555	0.0233796	0.744 (0.620-0.868)	0.000446193	0.00249212
Mfge8	0.91	0.915 (0.784-1.000)	0.000453437	0.0151387	0.904 (0.829-0.979)	1.88515e-08	1.65651e-06
Mfsd6	0.899	0.908 (0.787-1.000)	0.000565144	0.0162709	0.891 (0.812-0.970)	5.03785e-08	2.80204e-06
Mfsd8	0.824	0.838 (0.649-1.000)	0.00349043	0.0398792	0.810 (0.697-0.922)	1.24545e-05	0.000133384
Mga	0.871	0.954 (0.880-1.000)	0.000142804	0.0110181	0.789 (0.655-0.922)	4.22222e-05	0.000357005
Micu2	0.809	0.823 (0.620-1.000)	0.00503057	0.0495557	0.795 (0.676-0.913)	3.00239e-05	0.000271653
Mid1ip1	0.86	0.838 (0.672-1.000)	0.00349043	0.0398792	0.881 (0.796-0.966)	1.05136e-07	4.43445e-06
Mif4gd	0.898	0.915 (0.803-1.000)	0.000453437	0.0151387	0.880 (0.788-0.972)	1.08989e-07	4.58934e-06
Miga1	0.784	0.823 (0.634-1.000)	0.00503057	0.0495557	0.744 (0.616-0.872)	0.000446193	0.00249212
Miga2	0.81	0.869 (0.717-1.000)	0.00161047	0.0259099	0.750 (0.622-0.878)	0.00033249	0.00193789
Mipep	0.859	0.931 (0.826-1.000)	0.000288754	0.0129796	0.788 (0.668-0.907)	4.46637e-05	0.000374521
Mir1927	0.803	0.838 (0.665-1.000)	0.00349043	0.0398792	0.767 (0.650-0.884)	0.000139698	0.000944519
Mir1955	0.784	0.869 (0.718-1.000)	0.00161047	0.0259099	0.699 (0.567-0.832)	0.00332957	0.014301
Mir687	0.769	0.823 (0.650-0.996)	0.00503057	0.0495557	0.714 (0.581-0.847)	0.00177033	0.00820697
Mir701	0.847	0.823 (0.636-1.000)	0.00503057	0.0495557	0.870 (0.776-0.964)	2.31367e-07	7.25551e-06
Mkln1	0.83	0.846 (0.682-1.000)	0.00289208	0.0358072	0.814 (0.692-0.937)	9.20753e-06	0.000106692
Mlc1	0.849	0.885 (0.751-1.000)	0.0010708	0.0211213	0.812 (0.704-0.921)	1.03955e-05	0.000117028
Mllt10	0.765	0.846 (0.678-1.000)	0.00289208	0.0358072	0.685 (0.545-0.824)	0.00602926	0.0242156
Mllt3	0.913	0.954 (0.871-1.000)	0.000142804	0.0110181	0.873 (0.781-0.966)	1.86983e-07	6.40322e-06
Mllt6	0.787	0.846 (0.685-1.000)	0.00289208	0.0358072	0.728 (0.600-0.857)	0.00094853	0.0047609
Mlph	0.787	0.908 (0.791-1.000)	0.000565144	0.0162709	0.667 (0.529-0.804)	0.0117004	0.0435956
Mmgt2	0.865	0.954 (0.877-1.000)	0.000142804	0.0110181	0.776 (0.657-0.894)	8.65012e-05	0.000638217
Mmp11	0.897	0.854 (0.697-1.000)	0.00238782	0.0320916	0.939 (0.877-1.000)	1.05902e-09	5.92523e-07
Mmp15	0.927	0.954 (0.877-1.000)	0.000142804	0.0110181	0.900 (0.814-0.986)	2.55912e-08	1.91043e-06
Mndal	0.763	0.854 (0.696-1.000)	0.00238782	0.0320916	0.673 (0.540-0.805)	0.00943657	0.0359655
Mob1b	0.875	0.900 (0.775-1.000)	0.000701837	0.017603	0.850 (0.732-0.968)	9.18901e-07	1.88297e-05
Mob3b	0.885	0.946 (0.858-1.000)	0.000181237	0.0117303	0.823 (0.719-0.928)	5.28703e-06	6.9542e-05
Mospd2	0.893	0.892 (0.722-1.000)	0.000868463	0.0191448	0.894 (0.805-0.982)	4.02614e-08	2.44927e-06
Mphosph10	0.77	0.862 (0.690-1.000)	0.00196449	0.0287705	0.678 (0.538-0.817)	0.00785263	0.0305733
Mppe1	0.822	0.869 (0.724-1.000)	0.00161047	0.0259099	0.775 (0.653-0.897)	9.12963e-05	0.0006666
Mr1	0.921	0.923 (0.818-1.000)	0.0003625	0.0139844	0.919 (0.856-0.982)	5.8416e-09	9.2977e-07
Mrc2	0.937	0.938 (0.828-1.000)	0.000229179	0.0122102	0.937 (0.853-1.000)	1.35815e-09	5.92523e-07
Mre11a	0.828	0.908 (0.782-1.000)	0.000565144	0.0162709	0.749 (0.623-0.875)	0.000349347	0.00202124
Mrpl15	0.8	0.877 (0.735-1.000)	0.00131555	0.0233796	0.723 (0.594-0.852)	0.00118988	0.00579751
Mrpl16	0.832	0.892 (0.755-1.000)	0.000868463	0.0191448	0.772 (0.650-0.894)	0.000107225	0.000760733
Mrpl37	0.836	0.885 (0.749-1.000)	0.0010708	0.0211213	0.787 (0.670-0.903)	4.72382e-05	0.000392984
Mrpl38	0.776	0.831 (0.644-1.000)	0.00419772	0.0442264	0.720 (0.587-0.854)	0.00136046	0.00650834
Mrpl51	0.804	0.885 (0.749-1.000)	0.0010708	0.0211213	0.724 (0.595-0.854)	0.00113752	0.00557786
Ms4a1	0.944	0.977 (0.926-1.000)	6.83489e-05	0.0107215	0.912 (0.844-0.980)	1.01425e-08	1.17742e-06
Msantd4	0.872	0.892 (0.744-1.000)	0.000868463	0.0191448	0.851 (0.747-0.955)	8.59113e-07	1.80278e-05
Msh2	0.916	0.946 (0.858-1.000)	0.000181237	0.0117303	0.886 (0.788-0.984)	7.29394e-08	3.54295e-06
Msh6	0.804	0.877 (0.737-1.000)	0.00131555	0.0233796	0.731 (0.602-0.860)	0.000826209	0.00422572
Msi2	0.847	0.915 (0.805-1.000)	0.000453437	0.0151387	0.779 (0.659-0.899)	7.3498e-05	0.000560245
Msl3	0.82	0.831 (0.622-1.000)	0.00419772	0.0442264	0.810 (0.684-0.935)	1.24545e-05	0.000133384
Msl3l2	0.856	0.946 (0.850-1.000)	0.000181237	0.0117303	0.766 (0.643-0.888)	0.000147212	0.000984278
Mta2	0.803	0.838 (0.675-1.000)	0.00349043	0.0398792	0.767 (0.643-0.890)	0.000139698	0.000944519
Mta3	0.805	0.892 (0.754-1.000)	0.000868463	0.0191448	0.717 (0.589-0.845)	0.00155311	0.00730976
Mtap	0.856	0.869 (0.701-1.000)	0.00161047	0.0259099	0.843 (0.738-0.948)	1.46437e-06	2.6738e-05
Mtdh	0.874	0.915 (0.792-1.000)	0.000453437	0.0151387	0.833 (0.722-0.945)	2.80709e-06	4.29758e-05
Mtf2	0.828	0.954 (0.871-1.000)	0.000142804	0.0110181	0.702 (0.565-0.840)	0.00294335	0.012856
Mthfd1	0.946	1.000 (1.000-1.000)	3.16552e-05	0.0107215	0.892 (0.795-0.989)	4.67596e-08	2.66519e-06
Mtif2	0.831	0.877 (0.730-1.000)	0.00131555	0.0233796	0.786 (0.658-0.913)	4.99523e-05	0.000411103
Mtif3	0.802	0.862 (0.662-1.000)	0.00196449	0.0287705	0.742 (0.615-0.869)	0.000491481	0.00270331
Mtln	0.909	0.938 (0.843-1.000)	0.000229179	0.0122102	0.880 (0.789-0.971)	1.13051e-07	4.6596e-06
Mtmr1	0.825	0.838 (0.635-1.000)	0.00349043	0.0398792	0.812 (0.687-0.938)	1.03955e-05	0.000117028
Mtmr4	0.884	0.969 (0.912-1.000)	8.7697e-05	0.0107215	0.799 (0.682-0.915)	2.3836e-05	0.000226009
Mto1	0.811	0.862 (0.706-1.000)	0.00196449	0.0287705	0.760 (0.638-0.882)	0.000200855	0.00127394
Mtor	0.867	0.877 (0.693-1.000)	0.00131555	0.0233796	0.857 (0.751-0.963)	5.71645e-07	1.33456e-05
Mtr	0.872	0.946 (0.837-1.000)	0.000181237	0.0117303	0.798 (0.666-0.929)	2.52584e-05	0.000237185
Mtrex	0.875	0.915 (0.803-1.000)	0.000453437	0.0151387	0.835 (0.722-0.949)	2.46801e-06	3.91586e-05
Mtrf1l	0.816	0.854 (0.693-1.000)	0.00238782	0.0320916	0.779 (0.646-0.911)	7.3498e-05	0.000560245
Muc1	0.928	0.931 (0.806-1.000)	0.000288754	0.0129796	0.925 (0.847-1.000)	3.61516e-09	7.95556e-07
Mvb12b	0.879	0.885 (0.748-1.000)	0.0010708	0.0211213	0.873 (0.784-0.962)	1.86983e-07	6.40322e-06
Myb	0.802	0.862 (0.703-1.000)	0.00196449	0.0287705	0.742 (0.611-0.873)	0.000491481	0.00270331
Mycbp2	0.885	0.962 (0.882-1.000)	0.000112112	0.0107879	0.809 (0.703-0.914)	1.32231e-05	0.000139665
Mylip	0.865	0.900 (0.774-1.000)	0.000701837	0.017603	0.829 (0.712-0.947)	3.62373e-06	5.20759e-05
Mynn	0.836	0.862 (0.709-1.000)	0.00196449	0.0287705	0.810 (0.700-0.919)	1.24545e-05	0.000133384
Myo1e	0.945	1.000 (1.000-1.000)	3.16552e-05	0.0107215	0.890 (0.809-0.971)	5.42679e-08	2.94712e-06
Myo5c	0.849	0.885 (0.743-1.000)	0.0010708	0.0211213	0.813 (0.701-0.926)	9.78435e-06	0.000111487
Mysm1	0.797	0.838 (0.625-1.000)	0.00349043	0.0398792	0.756 (0.631-0.881)	0.00024623	0.00150625
N4bp2l2	0.828	0.908 (0.783-1.000)	0.000565144	0.0162709	0.749 (0.620-0.878)	0.000349347	0.00202124
Naa15	0.781	0.869 (0.722-1.000)	0.00161047	0.0259099	0.693 (0.550-0.837)	0.00424136	0.0177503
Naa35	0.799	0.869 (0.722-1.000)	0.00161047	0.0259099	0.729 (0.594-0.864)	0.000906021	0.00458207
Naa40	0.779	0.838 (0.661-1.000)	0.00349043	0.0398792	0.720 (0.589-0.852)	0.00136046	0.00650834
Naaladl2	0.746	0.823 (0.622-1.000)	0.00503057	0.0495557	0.669 (0.533-0.805)	0.0108983	0.04089
Nadk2	0.809	0.823 (0.653-0.993)	0.00503057	0.0495557	0.796 (0.673-0.919)	2.8348e-05	0.000260495
Napsa	0.855	0.877 (0.730-1.000)	0.00131555	0.0233796	0.832 (0.727-0.938)	2.99292e-06	4.50309e-05
Nav2	0.85	0.823 (0.650-0.996)	0.00503057	0.0495557	0.876 (0.786-0.966)	1.50873e-07	5.65649e-06
Naxe	0.892	0.846 (0.687-1.000)	0.00289208	0.0358072	0.938 (0.880-0.995)	1.25029e-09	5.92523e-07
Nbas	0.854	0.938 (0.843-1.000)	0.000229179	0.0122102	0.770 (0.647-0.893)	0.000119256	0.000830033
Ncbp2	0.816	0.862 (0.688-1.000)	0.00196449	0.0287705	0.771 (0.633-0.909)	0.00011309	0.000794109
Ncbp3	0.801	0.823 (0.650-0.997)	0.00503057	0.0495557	0.779 (0.659-0.898)	7.3498e-05	0.000560245
Nceh1	0.851	0.877 (0.715-1.000)	0.00131555	0.0233796	0.824 (0.722-0.927)	4.96661e-06	6.5979e-05
Nckap5	0.858	0.846 (0.684-1.000)	0.00289208	0.0358072	0.869 (0.776-0.962)	2.48302e-07	7.58909e-06
Ncor1	0.886	1.000 (1.000-1.000)	3.16552e-05	0.0107215	0.772 (0.640-0.904)	0.000107225	0.000760733
Ndfip1	0.84	0.862 (0.696-1.000)	0.00196449	0.0287705	0.818 (0.702-0.935)	7.20817e-06	8.8984e-05
Ndnf	0.824	0.831 (0.616-1.000)	0.00419772	0.0442264	0.817 (0.707-0.928)	7.66512e-06	9.2814e-05
Ndor1	0.793	0.892 (0.710-1.000)	0.000868463	0.0191448	0.693 (0.555-0.832)	0.00424136	0.0177503
Ndrg3	0.853	0.862 (0.710-1.000)	0.00196449	0.0287705	0.844 (0.749-0.939)	1.37079e-06	2.54329e-05
Ndst1	0.887	0.831 (0.662-0.999)	0.00419772	0.0442264	0.943 (0.877-1.000)	7.58167e-10	5.48198e-07
Ndufa10	0.813	0.854 (0.650-1.000)	0.00238782	0.0320916	0.772 (0.650-0.893)	0.000107225	0.000760733
Ndufa3	0.841	0.854 (0.665-1.000)	0.00238782	0.0320916	0.828 (0.725-0.932)	3.86091e-06	5.4555e-05
Ndufaf1	0.859	0.908 (0.789-1.000)	0.000565144	0.0162709	0.810 (0.693-0.926)	1.24545e-05	0.000133384
Ndufaf7	0.838	0.823 (0.642-1.000)	0.00503057	0.0495557	0.853 (0.746-0.960)	7.50555e-07	1.62622e-05
Ndufc2	0.818	0.823 (0.623-1.000)	0.00503057	0.0495557	0.813 (0.705-0.922)	9.78435e-06	0.000111487
Ndufs7	0.845	0.869 (0.717-1.000)	0.00161047	0.0259099	0.820 (0.704-0.937)	6.37101e-06	8.06156e-05
Ndufs8	0.826	0.846 (0.684-1.000)	0.00289208	0.0358072	0.806 (0.697-0.914)	1.58089e-05	0.000160932
Nedd8	0.835	0.846 (0.686-1.000)	0.00289208	0.0358072	0.823 (0.720-0.926)	5.28703e-06	6.9542e-05
Neil1	0.79	0.900 (0.772-1.000)	0.000701837	0.017603	0.681 (0.548-0.813)	0.00701892	0.0277154
Nek4	0.806	0.831 (0.660-1.000)	0.00419772	0.0442264	0.782 (0.660-0.904)	6.23518e-05	0.000490195
Nelfb	0.833	0.831 (0.625-1.000)	0.00419772	0.0442264	0.835 (0.732-0.939)	2.46801e-06	3.91586e-05
Nemf	0.871	0.931 (0.831-1.000)	0.000288754	0.0129796	0.812 (0.694-0.929)	1.10429e-05	0.000122142
Nemp2	0.886	0.969 (0.904-1.000)	8.7697e-05	0.0107215	0.803 (0.692-0.913)	1.88706e-05	0.000185676
Nenf	0.84	0.823 (0.642-1.000)	0.00503057	0.0495557	0.857 (0.756-0.958)	5.71645e-07	1.33456e-05
Neto2	0.828	0.846 (0.672-1.000)	0.00289208	0.0358072	0.811 (0.701-0.920)	1.17285e-05	0.000127771
Neurl4	0.883	0.946 (0.837-1.000)	0.000181237	0.0117303	0.820 (0.709-0.932)	6.37101e-06	8.06156e-05
Nfatc1	0.824	0.938 (0.845-1.000)	0.000229179	0.0122102	0.710 (0.571-0.850)	0.00210294	0.00954603
Nfatc3	0.905	0.938 (0.843-1.000)	0.000229179	0.0122102	0.872 (0.769-0.975)	2.00776e-07	6.59875e-06
Ngly1	0.835	0.838 (0.654-1.000)	0.00349043	0.0398792	0.832 (0.724-0.941)	2.99292e-06	4.50309e-05
Nif3l1	0.868	0.954 (0.877-1.000)	0.000142804	0.0110181	0.783 (0.662-0.904)	5.9005e-05	0.000470016
Nin	0.825	0.823 (0.645-1.000)	0.00503057	0.0495557	0.826 (0.718-0.935)	4.38054e-06	5.98264e-05
Nipal2	0.924	0.954 (0.877-1.000)	0.000142804	0.0110181	0.895 (0.819-0.971)	3.73493e-08	2.3396e-06
Nipbl	0.811	0.885 (0.749-1.000)	0.0010708	0.0211213	0.738 (0.607-0.870)	0.000595086	0.00319538
Nipsnap1	0.864	0.885 (0.724-1.000)	0.0010708	0.0211213	0.844 (0.743-0.946)	1.37079e-06	2.54329e-05
Nit1	0.858	0.846 (0.676-1.000)	0.00289208	0.0358072	0.870 (0.774-0.966)	2.31367e-07	7.25551e-06
Nkd2	0.812	0.846 (0.652-1.000)	0.00289208	0.0358072	0.779 (0.665-0.892)	7.3498e-05	0.000560245
Nkx2-1	0.904	0.908 (0.782-1.000)	0.000565144	0.0162709	0.901 (0.814-0.987)	2.37149e-08	1.81864e-06
Nlk	0.814	0.846 (0.652-1.000)	0.00289208	0.0358072	0.783 (0.664-0.902)	5.9005e-05	0.000470016
Nme3	0.939	0.977 (0.926-1.000)	6.83489e-05	0.0107215	0.902 (0.810-0.994)	2.19722e-08	1.77086e-06
Nmt2	0.931	1.000 (1.000-1.000)	3.16552e-05	0.0107215	0.861 (0.757-0.965)	4.34151e-07	1.09324e-05
Nnt	0.84	0.846 (0.682-1.000)	0.00289208	0.0358072	0.833 (0.731-0.936)	2.8064e-06	4.29758e-05
Noc3l	0.81	0.900 (0.771-1.000)	0.000701837	0.017603	0.720 (0.583-0.858)	0.00136046	0.00650834
Nol11	0.766	0.823 (0.629-1.000)	0.00503057	0.0495557	0.708 (0.578-0.839)	0.00228966	0.010283
Nol7	0.829	0.831 (0.632-1.000)	0.00419772	0.0442264	0.827 (0.710-0.945)	4.11288e-06	5.71894e-05
Nol8	0.849	0.938 (0.843-1.000)	0.000229179	0.0122102	0.759 (0.623-0.895)	0.000211402	0.00132622
Nol9	0.776	0.854 (0.693-1.000)	0.00238782	0.0320916	0.698 (0.565-0.832)	0.00346809	0.014833
Npas2	0.91	0.900 (0.771-1.000)	0.000701837	0.017603	0.920 (0.842-0.997)	5.395e-09	8.98233e-07
Npat	0.829	0.885 (0.701-1.000)	0.0010708	0.0211213	0.774 (0.641-0.906)	9.63405e-05	0.000697394
Npc1	0.889	0.954 (0.859-1.000)	0.000142804	0.0110181	0.824 (0.715-0.934)	4.96661e-06	6.5979e-05
Npr2	0.869	0.823 (0.651-0.995)	0.00503057	0.0495557	0.916 (0.845-0.986)	7.40779e-09	1.03005e-06
Nprl2	0.884	0.915 (0.792-1.000)	0.000453437	0.0151387	0.852 (0.754-0.950)	8.03073e-07	1.7165e-05
Nprl3	0.82	0.838 (0.641-1.000)	0.00349043	0.0398792	0.801 (0.687-0.915)	2.12159e-05	0.000204226
Nqo2	0.868	0.869 (0.708-1.000)	0.00161047	0.0259099	0.867 (0.778-0.956)	2.85829e-07	8.32391e-06
Nr3c2	0.824	0.915 (0.795-1.000)	0.000453437	0.0151387	0.732 (0.602-0.862)	0.000807193	0.00415449
Nrcam	0.878	0.869 (0.672-1.000)	0.00161047	0.0259099	0.886 (0.787-0.985)	7.29394e-08	3.54295e-06
Nsdhl	0.88	0.854 (0.696-1.000)	0.00238782	0.0320916	0.906 (0.831-0.981)	1.61626e-08	1.53193e-06
Nsmaf	0.932	0.969 (0.912-1.000)	8.7697e-05	0.0107215	0.895 (0.811-0.979)	3.73493e-08	2.3396e-06
Nsmce4a	0.834	0.823 (0.639-1.000)	0.00503057	0.0495557	0.845 (0.738-0.952)	1.28295e-06	2.41396e-05
Nsun4	0.859	0.900 (0.732-1.000)	0.000701837	0.017603	0.817 (0.708-0.927)	7.66512e-06	9.2814e-05
Nsun6	0.797	0.846 (0.687-1.000)	0.00289208	0.0358072	0.748 (0.624-0.872)	0.000366994	0.00210554
Nsun7	0.779	0.869 (0.724-1.000)	0.00161047	0.0259099	0.689 (0.559-0.820)	0.00496693	0.0203742
Ntan1	0.839	0.831 (0.648-1.000)	0.00419772	0.0442264	0.848 (0.735-0.962)	1.05069e-06	2.07086e-05
Nub1	0.79	0.838 (0.657-1.000)	0.00349043	0.0398792	0.742 (0.614-0.870)	0.000491481	0.00270331
Nucb1	0.802	0.823 (0.589-1.000)	0.00503057	0.0495557	0.782 (0.662-0.902)	6.23518e-05	0.000490195
Nudt16l1	0.871	0.908 (0.791-1.000)	0.000565144	0.0162709	0.833 (0.723-0.943)	2.80709e-06	4.29758e-05
Numa1	0.932	0.992 (0.971-1.000)	4.10642e-05	0.0107215	0.872 (0.773-0.971)	2.00776e-07	6.59875e-06
Nup107	0.843	0.892 (0.710-1.000)	0.000868463	0.0191448	0.794 (0.677-0.910)	3.17933e-05	0.000285013
Nup153	0.857	0.946 (0.849-1.000)	0.000181237	0.0117303	0.768 (0.631-0.904)	0.000132544	0.0009051
Nup205	0.815	0.846 (0.672-1.000)	0.00289208	0.0358072	0.784 (0.665-0.903)	5.58282e-05	0.000449235
Nup210	0.929	0.977 (0.931-1.000)	6.83489e-05	0.0107215	0.881 (0.785-0.977)	1.05136e-07	4.43445e-06
Nup214	0.83	0.900 (0.756-1.000)	0.000701837	0.017603	0.761 (0.632-0.889)	0.000190801	0.00121965
Nup88	0.836	0.854 (0.698-1.000)	0.00238782	0.0320916	0.817 (0.705-0.930)	7.66512e-06	9.2814e-05
Nvl	0.771	0.862 (0.709-1.000)	0.00196449	0.0287705	0.680 (0.542-0.817)	0.0072877	0.028656
Nxf1	0.888	0.985 (0.948-1.000)	5.30752e-05	0.0107215	0.791 (0.668-0.913)	3.77126e-05	0.000327183
Nxpe3	0.865	0.954 (0.859-1.000)	0.000142804	0.0110181	0.777 (0.657-0.896)	8.19436e-05	0.000611725
Oard1	0.9	0.931 (0.834-1.000)	0.000288754	0.0129796	0.869 (0.774-0.964)	2.48302e-07	7.58909e-06
Ociad1	0.882	0.954 (0.877-1.000)	0.000142804	0.0110181	0.810 (0.699-0.920)	1.24545e-05	0.000133384
Ociad2	0.946	0.962 (0.895-1.000)	0.000112112	0.0107879	0.930 (0.866-0.993)	2.41172e-09	6.29209e-07
Ocln	0.895	0.915 (0.803-1.000)	0.000453437	0.0151387	0.874 (0.773-0.975)	1.74107e-07	6.13665e-06
Odr4	0.818	0.831 (0.615-1.000)	0.00419772	0.0442264	0.805 (0.688-0.921)	1.67728e-05	0.000169314
Ofd1	0.855	0.854 (0.653-1.000)	0.00238782	0.0320916	0.857 (0.746-0.969)	5.71645e-07	1.33456e-05
Ogdh	0.871	0.854 (0.682-1.000)	0.00238782	0.0320916	0.889 (0.807-0.971)	5.84472e-08	3.1074e-06
Ogfod1	0.823	0.862 (0.700-1.000)	0.00196449	0.0287705	0.785 (0.671-0.899)	5.28132e-05	0.000429618
Ogfod3	0.797	0.823 (0.645-1.000)	0.00503057	0.0495557	0.771 (0.651-0.891)	0.00011309	0.000794109
Ogt	0.928	0.992 (0.971-1.000)	4.10642e-05	0.0107215	0.864 (0.761-0.967)	3.52549e-07	9.62455e-06
Olfr111	0.747	0.823 (0.652-0.995)	0.00503057	0.0495557	0.671 (0.538-0.804)	0.00996258	0.0378791
Oma1	0.846	0.908 (0.787-1.000)	0.000565144	0.0162709	0.784 (0.661-0.906)	5.58282e-05	0.000449235
Opa1	0.856	0.885 (0.732-1.000)	0.0010708	0.0211213	0.827 (0.712-0.943)	4.11288e-06	5.71894e-05
Orc2	0.808	0.823 (0.599-1.000)	0.00503057	0.0495557	0.793 (0.659-0.926)	3.36611e-05	0.00029848
Orc3	0.86	0.900 (0.775-1.000)	0.000701837	0.017603	0.819 (0.700-0.939)	6.77727e-06	8.48651e-05
Osbpl1a	0.869	0.931 (0.831-1.000)	0.000288754	0.0129796	0.808 (0.696-0.920)	1.40367e-05	0.000146546
Osbpl5	0.878	0.877 (0.737-1.000)	0.00131555	0.0233796	0.879 (0.789-0.969)	1.21542e-07	4.85151e-06
Osgep	0.829	0.915 (0.775-1.000)	0.000453437	0.0151387	0.743 (0.612-0.874)	0.00046833	0.00259856
Osgepl1	0.851	0.877 (0.734-1.000)	0.00131555	0.0233796	0.826 (0.716-0.936)	4.51946e-06	6.16904e-05
Otud4	0.789	0.885 (0.732-1.000)	0.0010708	0.0211213	0.692 (0.555-0.830)	0.00441336	0.0183699
Oxa1l	0.838	0.885 (0.732-1.000)	0.0010708	0.0211213	0.791 (0.670-0.911)	3.77126e-05	0.000327183
Oxct1	0.886	0.915 (0.805-1.000)	0.000453437	0.0151387	0.857 (0.760-0.954)	5.71645e-07	1.33456e-05
P2rx5	0.791	0.823 (0.634-1.000)	0.00503057	0.0495557	0.759 (0.636-0.882)	0.00021137	0.00132622
P2rx7	0.796	0.846 (0.678-1.000)	0.00289208	0.0358072	0.745 (0.617-0.873)	0.00042503	0.00238868
P2ry10	0.842	0.923 (0.809-1.000)	0.0003625	0.0139844	0.761 (0.637-0.885)	0.000190801	0.00121965
Pacrgl	0.783	0.831 (0.649-1.000)	0.00419772	0.0442264	0.736 (0.613-0.859)	0.000654137	0.00345817
Paip1	0.826	0.823 (0.625-1.000)	0.00503057	0.0495557	0.829 (0.705-0.953)	3.62373e-06	5.20759e-05
Pak1	0.846	0.869 (0.725-1.000)	0.00161047	0.0259099	0.822 (0.721-0.924)	5.62713e-06	7.31411e-05
Pan2	0.805	0.892 (0.755-1.000)	0.000868463	0.0191448	0.717 (0.585-0.849)	0.00155311	0.00730976
Pank2	0.809	0.831 (0.631-1.000)	0.00419772	0.0442264	0.787 (0.652-0.922)	4.72382e-05	0.000392984
Pank4	0.808	0.846 (0.673-1.000)	0.00289208	0.0358072	0.771 (0.648-0.893)	0.00011309	0.000794109
Papola	0.801	0.900 (0.758-1.000)	0.000701837	0.017603	0.701 (0.563-0.840)	0.00306735	0.0133217
Papolg	0.853	0.923 (0.813-1.000)	0.0003625	0.0139844	0.784 (0.659-0.908)	5.58282e-05	0.000449235
Papss1	0.828	0.831 (0.643-1.000)	0.00419772	0.0442264	0.825 (0.711-0.940)	4.66479e-06	6.27601e-05
Papss2	0.935	0.992 (0.971-1.000)	4.10642e-05	0.0107215	0.877 (0.793-0.961)	1.40408e-07	5.40017e-06
Paqr8	0.86	0.877 (0.715-1.000)	0.00131555	0.0233796	0.842 (0.745-0.940)	1.56407e-06	2.80524e-05
Parg	0.833	0.900 (0.775-1.000)	0.000701837	0.017603	0.766 (0.636-0.896)	0.000147212	0.000984278
Parn	0.899	0.923 (0.820-1.000)	0.0003625	0.0139844	0.875 (0.779-0.971)	1.62088e-07	5.86833e-06
Parp1	0.883	0.869 (0.722-1.000)	0.00161047	0.0259099	0.896 (0.807-0.984)	3.46417e-08	2.22507e-06
Parp6	0.844	0.862 (0.687-1.000)	0.00196449	0.0287705	0.827 (0.720-0.934)	4.11288e-06	5.71894e-05
Patj	0.882	0.869 (0.726-1.000)	0.00161047	0.0259099	0.894 (0.809-0.978)	4.02614e-08	2.44927e-06
Pax5	0.891	0.985 (0.948-1.000)	5.30752e-05	0.0107215	0.797 (0.688-0.905)	2.6761e-05	0.000248255
Paxbp1	0.833	0.869 (0.693-1.000)	0.00161047	0.0259099	0.798 (0.670-0.925)	2.52584e-05	0.000237185
Pbrm1	0.864	0.900 (0.770-1.000)	0.000701837	0.017603	0.827 (0.706-0.949)	4.11288e-06	5.71894e-05
Pcbd1	0.854	0.877 (0.733-1.000)	0.00131555	0.0233796	0.831 (0.734-0.929)	3.1905e-06	4.71348e-05
Pcca	0.949	0.992 (0.971-1.000)	4.10642e-05	0.0107215	0.905 (0.826-0.983)	1.74569e-08	1.60648e-06
Pccb	0.897	0.885 (0.749-1.000)	0.0010708	0.0211213	0.909 (0.826-0.992)	1.28138e-08	1.34555e-06
Pcdhga11	0.808	0.823 (0.623-1.000)	0.00503057	0.0495557	0.794 (0.675-0.912)	3.17933e-05	0.000285013
Pced1b	0.887	0.969 (0.904-1.000)	8.7697e-05	0.0107215	0.806 (0.697-0.914)	1.58089e-05	0.000160932
Pcgf6	0.797	0.900 (0.755-1.000)	0.000701837	0.017603	0.693 (0.561-0.826)	0.00424136	0.0177503
Pcid2	0.805	0.846 (0.658-1.000)	0.00289208	0.0358072	0.763 (0.636-0.890)	0.000172088	0.00111754
Pcmt1	0.812	0.846 (0.675-1.000)	0.00289208	0.0358072	0.778 (0.645-0.910)	7.76127e-05	0.000586487
Pcmtd1	0.877	0.892 (0.759-1.000)	0.000868463	0.0191448	0.861 (0.759-0.963)	4.34151e-07	1.09324e-05
Pcmtd2	0.827	0.823 (0.641-1.000)	0.00503057	0.0495557	0.830 (0.729-0.932)	3.40052e-06	4.96006e-05
Pcnx3	0.872	0.954 (0.859-1.000)	0.000142804	0.0110181	0.790 (0.670-0.909)	3.99072e-05	0.000341193
Pcyt2	0.847	0.877 (0.728-1.000)	0.00131555	0.0233796	0.817 (0.713-0.922)	7.66512e-06	9.2814e-05
Pdcd4	0.874	0.869 (0.672-1.000)	0.00161047	0.0259099	0.879 (0.786-0.972)	1.21542e-07	4.85151e-06
Pde5a	0.9	0.823 (0.649-0.997)	0.00503057	0.0495557	0.977 (0.943-1.000)	3.94324e-11	5.13146e-07
Pde7a	0.832	0.869 (0.672-1.000)	0.00161047	0.0259099	0.795 (0.663-0.927)	3.00239e-05	0.000271653
Pdgfa	0.936	0.946 (0.861-1.000)	0.000181237	0.0117303	0.927 (0.843-1.000)	3.07638e-09	7.14256e-07
Pdk2	0.839	0.831 (0.663-0.998)	0.00419772	0.0442264	0.847 (0.744-0.951)	1.12322e-06	2.17652e-05
Pdlim3	0.862	0.831 (0.663-0.998)	0.00419772	0.0442264	0.894 (0.805-0.983)	4.02614e-08	2.44927e-06
Pdp1	0.827	0.838 (0.630-1.000)	0.00349043	0.0398792	0.816 (0.708-0.924)	8.14961e-06	9.71008e-05
Pdrg1	0.884	0.908 (0.726-1.000)	0.000565144	0.0162709	0.860 (0.758-0.963)	4.65187e-07	1.1463e-05
Pds5b	0.85	0.885 (0.751-1.000)	0.0010708	0.0211213	0.814 (0.685-0.944)	9.20753e-06	0.000106692
Pdss2	0.757	0.831 (0.637-1.000)	0.00419772	0.0442264	0.684 (0.550-0.818)	0.0061453	0.0246777
Pdzk1ip1	0.871	0.908 (0.783-1.000)	0.000565144	0.0162709	0.833 (0.724-0.943)	2.80709e-06	4.29758e-05
Penk	0.823	0.931 (0.831-1.000)	0.000288754	0.0129796	0.714 (0.588-0.841)	0.00177033	0.00820697
Pepd	0.878	0.885 (0.732-1.000)	0.0010708	0.0211213	0.872 (0.780-0.964)	2.00776e-07	6.59875e-06
Pfdn5	0.819	0.831 (0.654-1.000)	0.00419772	0.0442264	0.808 (0.696-0.919)	1.40367e-05	0.000146546
Pfkfb2	0.808	0.854 (0.695-1.000)	0.00238782	0.0320916	0.763 (0.625-0.901)	0.000172088	0.00111754
Pglyrp2	0.794	0.915 (0.764-1.000)	0.000453437	0.0151387	0.673 (0.537-0.808)	0.00943657	0.0359655
Phc3	0.862	0.892 (0.757-1.000)	0.000868463	0.0191448	0.831 (0.722-0.941)	3.1905e-06	4.71348e-05
Phf1	0.789	0.877 (0.737-1.000)	0.00131555	0.0233796	0.700 (0.569-0.831)	0.00319604	0.0137977
Phf12	0.81	0.854 (0.658-1.000)	0.00238782	0.0320916	0.765 (0.633-0.898)	0.000151085	0.00100991
Phf21a	0.783	0.854 (0.672-1.000)	0.00238782	0.0320916	0.711 (0.582-0.841)	0.00201486	0.00919734
Phf6	0.844	0.900 (0.773-1.000)	0.000701837	0.017603	0.788 (0.664-0.911)	4.46637e-05	0.000374521
Phip	0.886	0.954 (0.859-1.000)	0.000142804	0.0110181	0.817 (0.705-0.930)	7.66512e-06	9.2814e-05
Phkb	0.922	0.969 (0.904-1.000)	8.7697e-05	0.0107215	0.874 (0.776-0.972)	1.74107e-07	6.13665e-06
Phldb2	0.866	0.869 (0.712-1.000)	0.00161047	0.0259099	0.862 (0.762-0.962)	4.05114e-07	1.04401e-05
Phtf1	0.831	0.838 (0.654-1.000)	0.00349043	0.0398792	0.824 (0.705-0.944)	4.96661e-06	6.5979e-05
Phtf2	0.851	0.900 (0.778-1.000)	0.000701837	0.017603	0.803 (0.680-0.925)	1.88706e-05	0.000185676
Phxr4	0.901	0.992 (0.971-1.000)	4.10642e-05	0.0107215	0.811 (0.695-0.926)	1.17285e-05	0.000127771
Pi4ka	0.886	0.946 (0.861-1.000)	0.000181237	0.0117303	0.825 (0.709-0.942)	4.66479e-06	6.27601e-05
Pi4kb	0.934	0.992 (0.971-1.000)	4.10642e-05	0.0107215	0.876 (0.784-0.968)	1.50873e-07	5.65649e-06
Pias1	0.939	0.969 (0.904-1.000)	8.7697e-05	0.0107215	0.910 (0.833-0.986)	1.18552e-08	1.28764e-06
Pibf1	0.849	0.969 (0.912-1.000)	8.7697e-05	0.0107215	0.728 (0.599-0.857)	0.00094853	0.0047609
Pick1	0.81	0.831 (0.653-1.000)	0.00419772	0.0442264	0.789 (0.665-0.913)	4.22222e-05	0.000357005
Pigb	0.903	0.938 (0.845-1.000)	0.000229179	0.0122102	0.868 (0.777-0.959)	2.66429e-07	7.97931e-06
Pigh	0.888	0.931 (0.832-1.000)	0.000288754	0.0129796	0.844 (0.750-0.939)	1.37079e-06	2.54329e-05
Pigl	0.792	0.854 (0.680-1.000)	0.00238782	0.0320916	0.731 (0.604-0.859)	0.000826209	0.00422572
Pigp	0.791	0.862 (0.662-1.000)	0.00196449	0.0287705	0.721 (0.596-0.847)	0.00130126	0.00625947
Pigq	0.892	0.900 (0.769-1.000)	0.000701837	0.017603	0.884 (0.801-0.967)	8.44712e-08	3.84481e-06
Pigv	0.763	0.846 (0.666-1.000)	0.00289208	0.0358072	0.680 (0.545-0.815)	0.0072877	0.028656
Pih1d1	0.775	0.831 (0.626-1.000)	0.00419772	0.0442264	0.718 (0.580-0.856)	0.00148629	0.00703715
Pik3c2b	0.844	0.854 (0.666-1.000)	0.00238782	0.0320916	0.834 (0.730-0.939)	2.63233e-06	4.10452e-05
Pik3r3	0.877	0.862 (0.695-1.000)	0.00196449	0.0287705	0.893 (0.786-1.000)	4.33929e-08	2.55382e-06
Pik3r4	0.866	0.862 (0.709-1.000)	0.00196449	0.0287705	0.870 (0.778-0.962)	2.31367e-07	7.25551e-06
Pikfyve	0.87	0.962 (0.891-1.000)	0.000112112	0.0107879	0.778 (0.650-0.905)	7.76127e-05	0.000586487
Pip4k2b	0.859	0.877 (0.723-1.000)	0.00131555	0.0233796	0.841 (0.738-0.944)	1.67026e-06	2.9313e-05
Pip5k1b	0.844	0.885 (0.750-1.000)	0.0010708	0.0211213	0.804 (0.684-0.923)	1.77924e-05	0.000177063
Pitpnm2	0.826	0.846 (0.664-1.000)	0.00289208	0.0358072	0.807 (0.689-0.924)	1.48978e-05	0.000153634
Pitrm1	0.827	0.838 (0.666-1.000)	0.00349043	0.0398792	0.816 (0.701-0.932)	8.14961e-06	9.71008e-05
Pkp2	0.914	0.908 (0.789-1.000)	0.000565144	0.0162709	0.921 (0.839-1.000)	4.98166e-09	8.81614e-07
Pla2g1b	0.929	0.938 (0.848-1.000)	0.000229179	0.0122102	0.920 (0.852-0.987)	5.395e-09	8.98233e-07
Pla2g2d	0.868	0.923 (0.772-1.000)	0.0003625	0.0139844	0.813 (0.708-0.919)	9.78435e-06	0.000111487
Plcb2	0.785	0.869 (0.702-1.000)	0.00161047	0.0259099	0.700 (0.571-0.830)	0.00319604	0.0137977
Pld3	0.887	0.931 (0.834-1.000)	0.000288754	0.0129796	0.843 (0.748-0.939)	1.46437e-06	2.6738e-05
Plekha2	0.868	0.900 (0.755-1.000)	0.000701837	0.017603	0.836 (0.733-0.940)	2.31355e-06	3.75074e-05
Plekha5	0.895	0.915 (0.805-1.000)	0.000453437	0.0151387	0.874 (0.779-0.969)	1.74107e-07	6.13665e-06
Plekhb1	0.849	0.854 (0.686-1.000)	0.00238782	0.0320916	0.844 (0.745-0.944)	1.37079e-06	2.54329e-05
Plekhb2	0.872	0.969 (0.912-1.000)	8.7697e-05	0.0107215	0.774 (0.654-0.894)	9.63405e-05	0.000697394
Plekhh2	0.934	0.923 (0.808-1.000)	0.0003625	0.0139844	0.944 (0.891-0.998)	6.97084e-10	5.48198e-07
Plxdc1	0.918	0.931 (0.832-1.000)	0.000288754	0.0129796	0.906 (0.823-0.989)	1.61626e-08	1.53193e-06
Plxna1	0.854	0.823 (0.623-1.000)	0.00503057	0.0495557	0.884 (0.786-0.982)	8.44712e-08	3.84481e-06
Plxnb1	0.878	0.915 (0.805-1.000)	0.000453437	0.0151387	0.840 (0.734-0.946)	1.78335e-06	3.07853e-05
Plxnc1	0.819	0.862 (0.712-1.000)	0.00196449	0.0287705	0.777 (0.656-0.898)	8.19436e-05	0.000611725
Pms2	0.802	0.885 (0.743-1.000)	0.0010708	0.0211213	0.720 (0.594-0.847)	0.00136046	0.00650834
Pnisr	0.893	0.954 (0.880-1.000)	0.000142804	0.0110181	0.831 (0.731-0.932)	3.1905e-06	4.71348e-05
Pnn	0.864	0.923 (0.818-1.000)	0.0003625	0.0139844	0.806 (0.691-0.920)	1.58089e-05	0.000160932
Poglut1	0.826	0.823 (0.641-1.000)	0.00503057	0.0495557	0.829 (0.717-0.942)	3.62373e-06	5.20759e-05
Pogz	0.888	0.969 (0.912-1.000)	8.7697e-05	0.0107215	0.808 (0.687-0.928)	1.40367e-05	0.000146546
Pold2	0.877	0.869 (0.724-1.000)	0.00161047	0.0259099	0.885 (0.793-0.977)	7.85008e-08	3.68575e-06
Poli	0.888	1.000 (1.000-1.000)	3.16552e-05	0.0107215	0.777 (0.656-0.897)	8.19436e-05	0.000611725
Polm	0.755	0.846 (0.678-1.000)	0.00289208	0.0358072	0.665 (0.531-0.798)	0.0125532	0.0464044
Polr1a	0.796	0.885 (0.713-1.000)	0.0010708	0.0211213	0.707 (0.572-0.842)	0.00238855	0.0106759
Polr1c	0.806	0.831 (0.654-1.000)	0.00419772	0.0442264	0.782 (0.660-0.904)	6.23518e-05	0.000490195
Polr2b	0.87	0.885 (0.737-1.000)	0.0010708	0.0211213	0.856 (0.754-0.959)	6.12076e-07	1.39297e-05
Polr3b	0.888	0.931 (0.834-1.000)	0.000288754	0.0129796	0.845 (0.741-0.949)	1.28295e-06	2.41396e-05
Polr3e	0.809	0.831 (0.622-1.000)	0.00419772	0.0442264	0.787 (0.663-0.910)	4.72382e-05	0.000392984
Pon2	0.79	0.854 (0.674-1.000)	0.00238782	0.0320916	0.726 (0.598-0.854)	0.00103909	0.0051521
Pot1a	0.864	0.862 (0.696-1.000)	0.00196449	0.0287705	0.867 (0.766-0.968)	2.85829e-07	8.32391e-06
Pou2af1	0.792	0.900 (0.765-1.000)	0.000701837	0.017603	0.685 (0.554-0.815)	0.00602926	0.0242156
Pou2f1	0.871	0.931 (0.827-1.000)	0.000288754	0.0129796	0.811 (0.698-0.924)	1.17285e-05	0.000127771
Pou5f2	0.75	0.823 (0.614-1.000)	0.00503057	0.0495557	0.678 (0.541-0.814)	0.00785263	0.0305733
Pou6f1	0.84	0.915 (0.798-1.000)	0.000453437	0.0151387	0.765 (0.647-0.883)	0.000155103	0.00102646
Ppa2	0.931	0.977 (0.926-1.000)	6.83489e-05	0.0107215	0.886 (0.788-0.984)	7.29394e-08	3.54295e-06
Pparg	0.829	0.823 (0.641-1.000)	0.00503057	0.0495557	0.835 (0.736-0.935)	2.46801e-06	3.91586e-05
Ppat	0.881	0.946 (0.858-1.000)	0.000181237	0.0117303	0.815 (0.698-0.933)	8.66319e-06	0.000101972
Ppcdc	0.814	0.908 (0.764-1.000)	0.000565144	0.0162709	0.721 (0.590-0.852)	0.00130126	0.00625947
Ppfibp2	0.957	0.969 (0.912-1.000)	8.7697e-05	0.0107215	0.944 (0.885-1.000)	6.97084e-10	5.48198e-07
Ppil2	0.861	0.915 (0.775-1.000)	0.000453437	0.0151387	0.808 (0.699-0.916)	1.40367e-05	0.000146546
Ppil4	0.795	0.823 (0.634-1.000)	0.00503057	0.0495557	0.767 (0.639-0.895)	0.000139698	0.000944519
Ppip5k1	0.912	0.931 (0.817-1.000)	0.000288754	0.0129796	0.893 (0.815-0.971)	4.33929e-08	2.55382e-06
Ppip5k2	0.849	0.854 (0.674-1.000)	0.00238782	0.0320916	0.843 (0.734-0.953)	1.46437e-06	2.6738e-05
Ppm1k	0.912	0.938 (0.828-1.000)	0.000229179	0.0122102	0.885 (0.802-0.968)	7.85008e-08	3.68575e-06
Ppox	0.818	0.869 (0.704-1.000)	0.00161047	0.0259099	0.767 (0.648-0.886)	0.000139698	0.000944519
Ppp1r12b	0.893	0.892 (0.697-1.000)	0.000868463	0.0191448	0.894 (0.810-0.977)	4.02614e-08	2.44927e-06
Ppp1r14c	0.937	0.969 (0.912-1.000)	8.7697e-05	0.0107215	0.905 (0.821-0.989)	1.74569e-08	1.60648e-06
Ppp1r16a	0.837	0.838 (0.673-1.000)	0.00349043	0.0398792	0.836 (0.726-0.946)	2.38839e-06	3.86959e-05
Ppp1r35	0.859	0.869 (0.701-1.000)	0.00161047	0.0259099	0.849 (0.743-0.955)	9.82677e-07	1.97527e-05
Ppp1r3c	0.874	0.885 (0.749-1.000)	0.0010708	0.0211213	0.863 (0.771-0.955)	3.77952e-07	1.00471e-05
Ppp1r9a	0.835	0.838 (0.673-1.000)	0.00349043	0.0398792	0.831 (0.716-0.947)	3.1905e-06	4.71348e-05
Ppp2r5d	0.852	0.877 (0.698-1.000)	0.00131555	0.0233796	0.826 (0.711-0.942)	4.38054e-06	5.98264e-05
Ppp2r5e	0.887	0.938 (0.843-1.000)	0.000229179	0.0122102	0.835 (0.720-0.951)	2.46801e-06	3.91586e-05
Ppp3ca	0.86	0.823 (0.627-1.000)	0.00503057	0.0495557	0.898 (0.797-0.998)	2.97851e-08	2.05388e-06
Ppp3cb	0.87	0.946 (0.850-1.000)	0.000181237	0.0117303	0.794 (0.664-0.923)	3.17933e-05	0.000285013
Ppp3cc	0.869	0.900 (0.757-1.000)	0.000701837	0.017603	0.837 (0.738-0.937)	2.16837e-06	3.56562e-05
Ppp4r3b	0.771	0.854 (0.684-1.000)	0.00238782	0.0320916	0.688 (0.550-0.825)	0.0053703	0.0218148
Ppp6c	0.798	0.823 (0.645-1.000)	0.00503057	0.0495557	0.774 (0.655-0.892)	9.63405e-05	0.000697394
Ppp6r1	0.853	0.931 (0.824-1.000)	0.000288754	0.0129796	0.776 (0.645-0.906)	8.65012e-05	0.000638217
Ppp6r3	0.826	0.885 (0.747-1.000)	0.0010708	0.0211213	0.768 (0.645-0.891)	0.000132544	0.0009051
Pqbp1	0.836	0.869 (0.707-1.000)	0.00161047	0.0259099	0.803 (0.688-0.918)	1.88706e-05	0.000185676
Pqlc3	0.918	0.946 (0.864-1.000)	0.000181237	0.0117303	0.890 (0.802-0.978)	5.42679e-08	2.94712e-06
Prdm2	0.815	0.900 (0.744-1.000)	0.000701837	0.017603	0.729 (0.597-0.861)	0.000906021	0.00458207
Prepl	0.798	0.823 (0.626-1.000)	0.00503057	0.0495557	0.774 (0.648-0.900)	9.63405e-05	0.000697394
Primpol	0.8	0.862 (0.696-1.000)	0.00196449	0.0287705	0.739 (0.614-0.865)	0.000567444	0.00307107
Prkcq	0.831	0.869 (0.678-1.000)	0.00161047	0.0259099	0.794 (0.677-0.910)	3.17933e-05	0.000285013
Prkcz	0.822	0.838 (0.648-1.000)	0.00349043	0.0398792	0.805 (0.696-0.913)	1.67728e-05	0.000169314
Prkdc	0.913	0.969 (0.904-1.000)	8.7697e-05	0.0107215	0.856 (0.747-0.965)	6.12076e-07	1.39297e-05
Prkra	0.826	0.831 (0.646-1.000)	0.00419772	0.0442264	0.821 (0.709-0.934)	5.98806e-06	7.69628e-05
Prmt2	0.89	0.869 (0.707-1.000)	0.00161047	0.0259099	0.911 (0.835-0.986)	1.09665e-08	1.228e-06
Prmt3	0.801	0.854 (0.689-1.000)	0.00238782	0.0320916	0.749 (0.618-0.880)	0.000349347	0.00202124
Prmt5	0.835	0.869 (0.704-1.000)	0.00161047	0.0259099	0.801 (0.687-0.914)	2.12159e-05	0.000204226
Prmt6	0.77	0.838 (0.641-1.000)	0.00349043	0.0398792	0.702 (0.569-0.836)	0.00294335	0.012856
Prnp	0.836	0.877 (0.730-1.000)	0.00131555	0.0233796	0.795 (0.678-0.911)	3.00239e-05	0.000271653
Prpf19	0.935	0.915 (0.763-1.000)	0.000453437	0.0151387	0.954 (0.883-1.000)	2.98001e-10	5.13146e-07
Prpf38b	0.759	0.838 (0.641-1.000)	0.00349043	0.0398792	0.680 (0.538-0.821)	0.0072877	0.028656
Prpf39	0.821	0.846 (0.682-1.000)	0.00289208	0.0358072	0.797 (0.674-0.919)	2.6761e-05	0.000248255
Prpf4b	0.838	0.869 (0.707-1.000)	0.00161047	0.0259099	0.808 (0.682-0.934)	1.40367e-05	0.000146546
Prpf6	0.836	0.892 (0.710-1.000)	0.000868463	0.0191448	0.780 (0.659-0.901)	6.95892e-05	0.000536265
Prpf8	0.874	0.885 (0.724-1.000)	0.0010708	0.0211213	0.863 (0.759-0.967)	3.77952e-07	1.00471e-05
Prps1l3	0.783	0.846 (0.684-1.000)	0.00289208	0.0358072	0.719 (0.585-0.854)	0.0014221	0.0067738
Prps2	0.857	0.862 (0.709-1.000)	0.00196449	0.0287705	0.853 (0.747-0.959)	7.50555e-07	1.62622e-05
Prpsap1	0.836	0.908 (0.791-1.000)	0.000565144	0.0162709	0.764 (0.641-0.886)	0.000163389	0.00107038
Prpsap2	0.869	0.946 (0.864-1.000)	0.000181237	0.0117303	0.792 (0.669-0.914)	3.56324e-05	0.00031289
Prr12	0.815	0.869 (0.726-1.000)	0.00161047	0.0259099	0.760 (0.637-0.883)	0.000200855	0.00127394
Prrc2a	0.797	0.885 (0.732-1.000)	0.0010708	0.0211213	0.710 (0.575-0.846)	0.00210294	0.00954603
Prrc2b	0.862	0.877 (0.729-1.000)	0.00131555	0.0233796	0.846 (0.738-0.955)	1.20054e-06	2.29645e-05
Prrc2c	0.799	0.846 (0.684-1.000)	0.00289208	0.0358072	0.751 (0.618-0.884)	0.000316393	0.0018569
Prss8	0.867	0.854 (0.695-1.000)	0.00238782	0.0320916	0.881 (0.793-0.969)	1.05102e-07	4.43445e-06
Psip1	0.839	0.900 (0.773-1.000)	0.000701837	0.017603	0.779 (0.654-0.903)	7.3498e-05	0.000560245
Psmd5	0.854	0.908 (0.787-1.000)	0.000565144	0.0162709	0.800 (0.688-0.911)	2.24898e-05	0.00021445
Pstk	0.853	0.846 (0.665-1.000)	0.00289208	0.0358072	0.860 (0.767-0.953)	4.65187e-07	1.1463e-05
Ptbp1	0.803	0.885 (0.711-1.000)	0.0010708	0.0211213	0.722 (0.585-0.860)	0.00124443	0.00602618
Ptbp2	0.84	0.900 (0.704-1.000)	0.000701837	0.017603	0.781 (0.650-0.912)	6.58769e-05	0.000513442
Ptcd2	0.894	0.946 (0.837-1.000)	0.000181237	0.0117303	0.841 (0.735-0.948)	1.67026e-06	2.9313e-05
Ptcd3	0.856	0.908 (0.791-1.000)	0.000565144	0.0162709	0.805 (0.688-0.922)	1.67728e-05	0.000169314
Ptch1	0.916	0.915 (0.803-1.000)	0.000453437	0.0151387	0.917 (0.849-0.985)	6.84511e-09	1.019e-06
Ptpa	0.827	0.838 (0.675-1.000)	0.00349043	0.0398792	0.816 (0.702-0.931)	8.14961e-06	9.71008e-05
Ptpn3	0.842	0.846 (0.684-1.000)	0.00289208	0.0358072	0.838 (0.719-0.958)	2.03194e-06	3.39197e-05
Ptpn4	0.925	0.938 (0.843-1.000)	0.000229179	0.0122102	0.911 (0.831-0.990)	1.09665e-08	1.228e-06
Ptprcap	0.8	0.900 (0.765-1.000)	0.000701837	0.017603	0.699 (0.568-0.830)	0.00332957	0.014301
Ptprf	0.93	0.954 (0.871-1.000)	0.000142804	0.0110181	0.907 (0.825-0.989)	1.49616e-08	1.4619e-06
Pts	0.845	0.877 (0.713-1.000)	0.00131555	0.0233796	0.813 (0.702-0.925)	9.78435e-06	0.000111487
Pum1	0.895	0.992 (0.971-1.000)	4.10642e-05	0.0107215	0.799 (0.682-0.915)	2.3836e-05	0.000226009
Pwwp3a	0.835	0.846 (0.672-1.000)	0.00289208	0.0358072	0.823 (0.706-0.941)	5.28703e-06	6.9542e-05
Pygb	0.961	0.992 (0.971-1.000)	4.10642e-05	0.0107215	0.931 (0.871-0.990)	2.22297e-09	6.11486e-07
Pygo1	0.873	0.854 (0.655-1.000)	0.00238782	0.0320916	0.893 (0.813-0.973)	4.33929e-08	2.55382e-06
Qdpr	0.853	0.892 (0.743-1.000)	0.000868463	0.0191448	0.813 (0.699-0.928)	9.78435e-06	0.000111487
Qpct	0.822	0.908 (0.791-1.000)	0.000565144	0.0162709	0.736 (0.608-0.864)	0.000654137	0.00345817
Qrsl1	0.774	0.885 (0.732-1.000)	0.0010708	0.0211213	0.663 (0.523-0.802)	0.0134594	0.0494291
R3hdm1	0.807	0.877 (0.721-1.000)	0.00131555	0.0233796	0.736 (0.607-0.866)	0.000654137	0.00345817
Rab11fip2	0.867	0.831 (0.656-1.000)	0.00419772	0.0442264	0.902 (0.823-0.981)	2.11406e-08	1.76569e-06
Rab11fip3	0.829	0.892 (0.738-1.000)	0.000868463	0.0191448	0.766 (0.646-0.886)	0.000147212	0.000984278
Rab14	0.867	0.885 (0.745-1.000)	0.0010708	0.0211213	0.850 (0.745-0.955)	9.18901e-07	1.88297e-05
Rab25	0.842	0.823 (0.616-1.000)	0.00503057	0.0495557	0.861 (0.774-0.948)	4.34151e-07	1.09324e-05
Rab2b	0.844	0.869 (0.725-1.000)	0.00161047	0.0259099	0.819 (0.710-0.929)	6.77727e-06	8.48651e-05
Rab30	0.906	0.954 (0.877-1.000)	0.000142804	0.0110181	0.859 (0.765-0.954)	4.98353e-07	1.21151e-05
Rab3gap1	0.852	0.885 (0.713-1.000)	0.0010708	0.0211213	0.818 (0.699-0.938)	7.20817e-06	8.8984e-05
Rabep1	0.827	0.846 (0.684-1.000)	0.00289208	0.0358072	0.809 (0.692-0.925)	1.32231e-05	0.000139665
Rabgap1	0.83	0.823 (0.621-1.000)	0.00503057	0.0495557	0.837 (0.737-0.938)	2.16837e-06	3.56562e-05
Rabgap1l	0.942	0.969 (0.912-1.000)	8.7697e-05	0.0107215	0.916 (0.829-1.000)	7.40779e-09	1.03005e-06
Rabggta	0.832	0.838 (0.648-1.000)	0.00349043	0.0398792	0.825 (0.714-0.937)	4.66479e-06	6.27601e-05
Rad50	0.915	0.946 (0.837-1.000)	0.000181237	0.0117303	0.884 (0.782-0.986)	8.44712e-08	3.84481e-06
Rad52	0.77	0.831 (0.612-1.000)	0.00419772	0.0442264	0.709 (0.569-0.850)	0.0021945	0.00991188
Radil	0.855	0.854 (0.658-1.000)	0.00238782	0.0320916	0.856 (0.768-0.945)	6.12076e-07	1.39297e-05
Rae1	0.862	0.992 (0.971-1.000)	4.10642e-05	0.0107215	0.732 (0.606-0.858)	0.000788777	0.00406053
Ralgapa1	0.815	0.900 (0.778-1.000)	0.000701837	0.017603	0.730 (0.598-0.862)	0.000865269	0.00440325
Ralgapb	0.885	0.900 (0.777-1.000)	0.000701837	0.017603	0.870 (0.776-0.964)	2.31367e-07	7.25551e-06
Ralgps2	0.959	0.992 (0.971-1.000)	4.10642e-05	0.0107215	0.926 (0.856-0.995)	3.33521e-09	7.60397e-07
Rapgef1	0.766	0.831 (0.664-0.998)	0.00419772	0.0442264	0.701 (0.556-0.847)	0.00306735	0.0133217
Rapgef6	0.837	0.854 (0.674-1.000)	0.00238782	0.0320916	0.820 (0.701-0.940)	6.37101e-06	8.06156e-05
Rars2	0.788	0.823 (0.651-0.995)	0.00503057	0.0495557	0.752 (0.625-0.879)	0.000301023	0.00178491
Rasa1	0.895	0.946 (0.864-1.000)	0.000181237	0.0117303	0.843 (0.733-0.953)	1.46437e-06	2.6738e-05
Rasal3	0.833	0.931 (0.807-1.000)	0.000288754	0.0129796	0.736 (0.607-0.865)	0.000654137	0.00345817
Rasef	0.913	0.962 (0.895-1.000)	0.000112112	0.0107879	0.865 (0.761-0.969)	3.28795e-07	9.12371e-06
Rasgrp1	0.8	0.869 (0.704-1.000)	0.00161047	0.0259099	0.730 (0.602-0.858)	0.000865269	0.00440325
Rasgrp3	0.941	0.954 (0.880-1.000)	0.000142804	0.0110181	0.928 (0.867-0.988)	2.83713e-09	6.77352e-07
Rasl11b	0.878	0.938 (0.837-1.000)	0.000229179	0.0122102	0.817 (0.703-0.932)	7.66512e-06	9.2814e-05
Rassf3	0.854	0.823 (0.651-0.995)	0.00503057	0.0495557	0.886 (0.792-0.980)	7.29394e-08	3.54295e-06
Rbbp5	0.829	0.877 (0.733-1.000)	0.00131555	0.0233796	0.781 (0.652-0.909)	6.58769e-05	0.000513442
Rbl1	0.783	0.862 (0.710-1.000)	0.00196449	0.0287705	0.705 (0.575-0.835)	0.00259799	0.0115063
Rbl2	0.931	0.962 (0.881-1.000)	0.000112112	0.0107879	0.901 (0.820-0.981)	2.37149e-08	1.81864e-06
Rbm10	0.771	0.838 (0.670-1.000)	0.00349043	0.0398792	0.704 (0.567-0.842)	0.00270881	0.0119366
Rbm12b1	0.753	0.831 (0.643-1.000)	0.00419772	0.0442264	0.675 (0.538-0.811)	0.00877224	0.0337385
Rbm12b2	0.849	0.946 (0.863-1.000)	0.000181237	0.0117303	0.752 (0.627-0.877)	0.000301023	0.00178491
Rbm25	0.842	0.908 (0.781-1.000)	0.000565144	0.0162709	0.776 (0.642-0.910)	8.65012e-05	0.000638217
Rbm26	0.83	0.900 (0.704-1.000)	0.000701837	0.017603	0.761 (0.625-0.897)	0.000190772	0.00121965
Rbm28	0.843	0.831 (0.664-0.998)	0.00419772	0.0442264	0.856 (0.752-0.961)	6.12076e-07	1.39297e-05
Rbm45	0.848	0.838 (0.648-1.000)	0.00349043	0.0398792	0.858 (0.751-0.966)	5.3379e-07	1.2756e-05
Rbm5	0.891	0.946 (0.860-1.000)	0.000181237	0.0117303	0.836 (0.725-0.947)	2.31355e-06	3.75074e-05
Rbm6	0.854	0.908 (0.741-1.000)	0.000565144	0.0162709	0.800 (0.671-0.928)	2.24898e-05	0.00021445
Rbpjl	0.913	0.915 (0.791-1.000)	0.000453437	0.0151387	0.910 (0.840-0.979)	1.18552e-08	1.28764e-06
Rcbtb1	0.878	0.915 (0.763-1.000)	0.000453437	0.0151387	0.841 (0.739-0.944)	1.67026e-06	2.9313e-05
Rcbtb2	0.818	0.831 (0.657-1.000)	0.00419772	0.0442264	0.805 (0.691-0.919)	1.67728e-05	0.000169314
Rdm1	0.85	0.846 (0.672-1.000)	0.00289208	0.0358072	0.853 (0.755-0.951)	7.50348e-07	1.62622e-05
Recql	0.847	0.908 (0.787-1.000)	0.000565144	0.0162709	0.786 (0.660-0.911)	4.99523e-05	0.000411103
Reep4	0.849	0.962 (0.882-1.000)	0.000112112	0.0107879	0.737 (0.608-0.866)	0.000623967	0.00332366
Reep6	0.754	0.838 (0.655-1.000)	0.00349043	0.0398792	0.669 (0.530-0.807)	0.0108983	0.04089
Rfc1	0.839	0.823 (0.644-1.000)	0.00503057	0.0495557	0.855 (0.749-0.962)	6.55252e-07	1.47269e-05
Rfc2	0.767	0.862 (0.708-1.000)	0.00196449	0.0287705	0.672 (0.536-0.807)	0.00978493	0.0372092
Rfesd	0.837	0.831 (0.642-1.000)	0.00419772	0.0442264	0.842 (0.736-0.948)	1.56407e-06	2.80524e-05
Rfk	0.837	0.915 (0.805-1.000)	0.000453437	0.0151387	0.759 (0.632-0.886)	0.000211402	0.00132622
Rftn2	0.902	0.892 (0.765-1.000)	0.000868463	0.0191448	0.911 (0.836-0.986)	1.09665e-08	1.228e-06
Rfx5	0.861	0.908 (0.772-1.000)	0.000565144	0.0162709	0.813 (0.707-0.920)	9.78435e-06	0.000111487
Rfx7	0.936	0.992 (0.971-1.000)	4.10642e-05	0.0107215	0.879 (0.777-0.981)	1.21542e-07	4.85151e-06
Rgl2	0.819	0.862 (0.692-1.000)	0.00196449	0.0287705	0.776 (0.653-0.899)	8.65012e-05	0.000638217
Rgs3	0.903	0.923 (0.813-1.000)	0.0003625	0.0139844	0.882 (0.787-0.977)	9.77567e-08	4.20736e-06
Rhod	0.837	0.831 (0.662-1.000)	0.00419772	0.0442264	0.842 (0.744-0.941)	1.56407e-06	2.80524e-05
Rhof	0.906	0.985 (0.948-1.000)	5.30752e-05	0.0107215	0.827 (0.719-0.936)	4.11288e-06	5.71894e-05
Rhot2	0.793	0.854 (0.698-1.000)	0.00238782	0.0320916	0.733 (0.598-0.868)	0.000752912	0.0039029
Ric8b	0.843	0.854 (0.686-1.000)	0.00238782	0.0320916	0.832 (0.732-0.933)	2.99292e-06	4.50309e-05
Rif1	0.85	0.885 (0.751-1.000)	0.0010708	0.0211213	0.815 (0.692-0.939)	8.66319e-06	0.000101972
Riox2	0.876	0.985 (0.948-1.000)	5.30752e-05	0.0107215	0.768 (0.650-0.885)	0.000132544	0.0009051
Rmdn1	0.845	0.823 (0.637-1.000)	0.00503057	0.0495557	0.867 (0.769-0.965)	2.85829e-07	8.32391e-06
Rmnd5b	0.85	0.877 (0.730-1.000)	0.00131555	0.0233796	0.822 (0.706-0.939)	5.62713e-06	7.31411e-05
Rnase6	0.834	0.892 (0.757-1.000)	0.000868463	0.0191448	0.776 (0.657-0.894)	8.65012e-05	0.000638217
Rnf123	0.876	0.900 (0.769-1.000)	0.000701837	0.017603	0.851 (0.746-0.956)	8.59113e-07	1.80278e-05
Rnf13	0.846	0.846 (0.676-1.000)	0.00289208	0.0358072	0.846 (0.742-0.950)	1.20054e-06	2.29645e-05
Rnf145	0.784	0.862 (0.690-1.000)	0.00196449	0.0287705	0.706 (0.570-0.843)	0.00249103	0.0110783
Rnf166	0.849	0.869 (0.717-1.000)	0.00161047	0.0259099	0.828 (0.725-0.931)	3.86091e-06	5.4555e-05
Rnf167	0.835	0.877 (0.728-1.000)	0.00131555	0.0233796	0.793 (0.673-0.912)	3.36611e-05	0.00029848
Rnf180	0.815	0.923 (0.805-1.000)	0.0003625	0.0139844	0.706 (0.573-0.840)	0.00249128	0.0110783
Rnf181	0.911	0.946 (0.864-1.000)	0.000181237	0.0117303	0.876 (0.785-0.967)	1.50873e-07	5.65649e-06
Rnf186	0.79	0.900 (0.776-1.000)	0.000701837	0.017603	0.680 (0.548-0.812)	0.0072877	0.028656
Rnf187	0.871	0.862 (0.696-1.000)	0.00196449	0.0287705	0.881 (0.792-0.970)	1.05136e-07	4.43445e-06
Rnf20	0.809	0.885 (0.724-1.000)	0.0010708	0.0211213	0.733 (0.592-0.874)	0.000752912	0.0039029
Rnf25	0.807	0.862 (0.661-1.000)	0.00196449	0.0287705	0.752 (0.620-0.884)	0.000301023	0.00178491
Rnf43	0.905	0.985 (0.948-1.000)	5.30752e-05	0.0107215	0.825 (0.717-0.933)	4.66479e-06	6.27601e-05
Rnf5	0.833	0.915 (0.801-1.000)	0.000453437	0.0151387	0.751 (0.633-0.869)	0.000316393	0.0018569
Rngtt	0.818	0.915 (0.784-1.000)	0.000453437	0.0151387	0.721 (0.588-0.854)	0.00130126	0.00625947
Rnpc3	0.868	0.915 (0.794-1.000)	0.000453437	0.0151387	0.820 (0.696-0.945)	6.37101e-06	8.06156e-05
Rnpepl1	0.847	0.908 (0.787-1.000)	0.000565144	0.0162709	0.787 (0.665-0.908)	4.72382e-05	0.000392984
Rny1	0.821	0.838 (0.641-1.000)	0.00349043	0.0398792	0.803 (0.689-0.916)	1.88706e-05	0.000185676
Robo2	0.875	0.831 (0.654-1.000)	0.00419772	0.0442264	0.919 (0.843-0.996)	5.61183e-09	9.28227e-07
Rock1	0.794	0.838 (0.657-1.000)	0.00349043	0.0398792	0.749 (0.615-0.883)	0.000349347	0.00202124
Rogdi	0.902	0.969 (0.912-1.000)	8.7697e-05	0.0107215	0.834 (0.726-0.943)	2.63233e-06	4.10452e-05
Rpa1	0.871	0.885 (0.714-1.000)	0.0010708	0.0211213	0.857 (0.749-0.965)	5.71645e-07	1.33456e-05
Rpf1	0.805	0.854 (0.653-1.000)	0.00238782	0.0320916	0.757 (0.628-0.886)	0.000234066	0.00144124
Rpgr	0.836	0.900 (0.774-1.000)	0.000701837	0.017603	0.773 (0.651-0.894)	0.000101646	0.000727886
Rpl22	0.808	0.831 (0.651-1.000)	0.00419772	0.0442264	0.785 (0.662-0.907)	5.28132e-05	0.000429618
Rpl27a	0.823	0.908 (0.753-1.000)	0.000565144	0.0162709	0.739 (0.611-0.867)	0.00056737	0.00307107
Rpl31-ps13	0.837	0.923 (0.805-1.000)	0.0003625	0.0139844	0.750 (0.621-0.879)	0.00033249	0.00193789
Rpn1	0.784	0.846 (0.688-1.000)	0.00289208	0.0358072	0.722 (0.595-0.849)	0.00124443	0.00602618
Rpn2	0.835	0.915 (0.801-1.000)	0.000453437	0.0151387	0.755 (0.633-0.877)	0.000258981	0.0015687
Rprd2	0.839	0.938 (0.837-1.000)	0.000229179	0.0122102	0.739 (0.607-0.871)	0.000567444	0.00307107
Rps15a-ps5	0.765	0.823 (0.642-1.000)	0.00503057	0.0495557	0.708 (0.577-0.839)	0.00233839	0.0104981
Rps21	0.819	0.831 (0.659-1.000)	0.00419772	0.0442264	0.807 (0.683-0.930)	1.48978e-05	0.000153634
Rps6ka1	0.779	0.831 (0.626-1.000)	0.00419772	0.0442264	0.728 (0.601-0.855)	0.00094853	0.0047609
Rptor	0.808	0.823 (0.637-1.000)	0.00503057	0.0495557	0.793 (0.669-0.917)	3.36611e-05	0.00029848
Rragb	0.859	0.969 (0.904-1.000)	8.7697e-05	0.0107215	0.748 (0.619-0.877)	0.000366994	0.00210554
Rragd	0.844	0.908 (0.783-1.000)	0.000565144	0.0162709	0.781 (0.658-0.904)	6.58769e-05	0.000513442
Rrm2b	0.866	0.938 (0.838-1.000)	0.000229179	0.0122102	0.793 (0.674-0.912)	3.36611e-05	0.00029848
Rrnad1	0.769	0.846 (0.652-1.000)	0.00289208	0.0358072	0.692 (0.558-0.827)	0.00441181	0.0183699
Rsbn1l	0.843	0.862 (0.703-1.000)	0.00196449	0.0287705	0.825 (0.717-0.933)	4.66479e-06	6.27601e-05
Rsf1	0.851	0.869 (0.712-1.000)	0.00161047	0.0259099	0.833 (0.719-0.948)	2.80709e-06	4.29758e-05
Rsrc1	0.851	0.831 (0.654-1.000)	0.00419772	0.0442264	0.872 (0.768-0.976)	2.00776e-07	6.59875e-06
Rtcb	0.853	0.877 (0.737-1.000)	0.00131555	0.0233796	0.829 (0.730-0.928)	3.62373e-06	5.20759e-05
Rtl8c	0.892	0.869 (0.704-1.000)	0.00161047	0.0259099	0.915 (0.839-0.991)	8.01528e-09	1.07895e-06
Rttn	0.88	0.915 (0.803-1.000)	0.000453437	0.0151387	0.844 (0.732-0.957)	1.37079e-06	2.54329e-05
Rubcn	0.914	0.962 (0.881-1.000)	0.000112112	0.0107879	0.866 (0.770-0.962)	3.06587e-07	8.70798e-06
Rufy1	0.893	0.938 (0.828-1.000)	0.000229179	0.0122102	0.847 (0.745-0.949)	1.12322e-06	2.17652e-05
Rufy2	0.916	0.977 (0.931-1.000)	6.83489e-05	0.0107215	0.855 (0.741-0.969)	6.55252e-07	1.47269e-05
Rwdd4a	0.828	0.885 (0.751-1.000)	0.0010708	0.0211213	0.772 (0.639-0.905)	0.000107225	0.000760733
S100g	0.927	0.946 (0.837-1.000)	0.000181237	0.0117303	0.909 (0.812-1.000)	1.28138e-08	1.34555e-06
S100pbp	0.868	0.969 (0.912-1.000)	8.7697e-05	0.0107215	0.767 (0.647-0.887)	0.000139698	0.000944519
S1pr4	0.785	0.869 (0.691-1.000)	0.00161047	0.0259099	0.701 (0.572-0.831)	0.00306735	0.0133217
Sacm1l	0.821	0.823 (0.637-1.000)	0.00503057	0.0495557	0.818 (0.707-0.930)	7.20817e-06	8.8984e-05
Samd10	0.864	0.915 (0.799-1.000)	0.000453437	0.0151387	0.813 (0.704-0.923)	9.78435e-06	0.000111487
Samd12	0.834	0.854 (0.651-1.000)	0.00238782	0.0320916	0.813 (0.706-0.921)	9.78435e-06	0.000111487
Sap130	0.813	0.931 (0.826-1.000)	0.000288754	0.0129796	0.695 (0.562-0.829)	0.00391524	0.0165001
Saraf	0.846	0.908 (0.787-1.000)	0.000565144	0.0162709	0.785 (0.656-0.913)	5.28132e-05	0.000429618
Sash3	0.786	0.892 (0.745-1.000)	0.000868463	0.0191448	0.680 (0.546-0.813)	0.0072877	0.028656
Sbf1	0.794	0.854 (0.699-1.000)	0.00238782	0.0320916	0.735 (0.600-0.870)	0.000685649	0.00360443
Sc5d	0.839	0.823 (0.638-1.000)	0.00503057	0.0495557	0.855 (0.754-0.957)	6.55252e-07	1.47269e-05
Scaf4	0.787	0.869 (0.712-1.000)	0.00161047	0.0259099	0.705 (0.569-0.842)	0.00259799	0.0115063
Scai	0.878	0.892 (0.748-1.000)	0.000868463	0.0191448	0.863 (0.756-0.970)	3.77952e-07	1.00471e-05
Scamp2	0.804	0.846 (0.663-1.000)	0.00289208	0.0358072	0.762 (0.638-0.886)	0.000181219	0.00116784
Scamp4	0.793	0.831 (0.643-1.000)	0.00419772	0.0442264	0.755 (0.624-0.886)	0.000258981	0.0015687
Scap	0.847	0.900 (0.764-1.000)	0.000701837	0.017603	0.794 (0.673-0.915)	3.17933e-05	0.000285013
Scaper	0.888	0.892 (0.759-1.000)	0.000868463	0.0191448	0.884 (0.787-0.980)	8.44712e-08	3.84481e-06
Sccpdh	0.879	0.877 (0.728-1.000)	0.00131555	0.0233796	0.882 (0.777-0.987)	9.77567e-08	4.20736e-06
Scd1	0.948	1.000 (1.000-1.000)	3.16552e-05	0.0107215	0.897 (0.809-0.985)	3.21246e-08	2.15073e-06
Scd2	0.892	0.862 (0.700-1.000)	0.00196449	0.0287705	0.922 (0.857-0.986)	4.59916e-09	8.68589e-07
Sclt1	0.865	0.900 (0.774-1.000)	0.000701837	0.017603	0.830 (0.706-0.955)	3.40052e-06	4.96006e-05
Scmh1	0.854	0.854 (0.694-1.000)	0.00238782	0.0320916	0.853 (0.750-0.956)	7.50555e-07	1.62622e-05
Scx	0.877	0.831 (0.657-1.000)	0.00419772	0.0442264	0.923 (0.849-0.996)	4.24528e-09	8.32831e-07
Sdc2	0.916	0.900 (0.765-1.000)	0.000701837	0.017603	0.933 (0.875-0.990)	1.88762e-09	6.04684e-07
Sdhaf3	0.789	0.823 (0.649-0.997)	0.00503057	0.0495557	0.754 (0.633-0.875)	0.000272345	0.00163867
Sdr39u1	0.869	0.869 (0.702-1.000)	0.00161047	0.0259099	0.868 (0.765-0.971)	2.66429e-07	7.97931e-06
Sec24a	0.79	0.831 (0.658-1.000)	0.00419772	0.0442264	0.750 (0.624-0.876)	0.00033249	0.00193789
Sec24c	0.795	0.877 (0.703-1.000)	0.00131555	0.0233796	0.713 (0.578-0.848)	0.00184867	0.00851706
Secisbp2l	0.847	0.854 (0.674-1.000)	0.00238782	0.0320916	0.840 (0.728-0.953)	1.78335e-06	3.07853e-05
Sel1l	0.852	0.923 (0.804-1.000)	0.0003625	0.0139844	0.781 (0.658-0.903)	6.58769e-05	0.000513442
Selenoo	0.918	0.938 (0.846-1.000)	0.000229179	0.0122102	0.897 (0.823-0.970)	3.21246e-08	2.15073e-06
Sema3b	0.888	0.854 (0.695-1.000)	0.00238782	0.0320916	0.923 (0.844-1.000)	4.24528e-09	8.32831e-07
Sema4f	0.898	0.946 (0.857-1.000)	0.000181237	0.0117303	0.850 (0.758-0.943)	9.18901e-07	1.88297e-05
Senp7	0.917	0.992 (0.971-1.000)	4.10642e-05	0.0107215	0.842 (0.726-0.959)	1.56407e-06	2.80524e-05
Sept1	0.805	0.869 (0.691-1.000)	0.00161047	0.0259099	0.740 (0.613-0.867)	0.000540994	0.00294555
Sept6	0.912	0.985 (0.948-1.000)	5.30752e-05	0.0107215	0.840 (0.733-0.947)	1.78335e-06	3.07853e-05
Sept7	0.815	0.823 (0.645-1.000)	0.00503057	0.0495557	0.808 (0.690-0.926)	1.40367e-05	0.000146546
Sept8	0.837	0.838 (0.630-1.000)	0.00349043	0.0398792	0.835 (0.730-0.941)	2.46801e-06	3.91586e-05
Serbp1	0.818	0.823 (0.649-0.997)	0.00503057	0.0495557	0.813 (0.690-0.937)	9.78435e-06	0.000111487
Serpinb6b	0.853	0.900 (0.776-1.000)	0.000701837	0.017603	0.807 (0.691-0.922)	1.48978e-05	0.000153634
Serpinb9	0.775	0.885 (0.745-1.000)	0.0010708	0.0211213	0.666 (0.532-0.800)	0.0121203	0.0450078
Sesn3	0.938	0.938 (0.837-1.000)	0.000229179	0.0122102	0.938 (0.868-1.000)	1.25029e-09	5.92523e-07
Setbp1	0.916	0.977 (0.926-1.000)	6.83489e-05	0.0107215	0.854 (0.760-0.948)	7.01348e-07	1.56104e-05
Setx	0.891	0.954 (0.871-1.000)	0.000142804	0.0110181	0.828 (0.717-0.940)	3.86091e-06	5.4555e-05
Sf3a1	0.8	0.862 (0.709-1.000)	0.00196449	0.0287705	0.738 (0.604-0.872)	0.000595086	0.00319538
Sfta2	0.895	0.869 (0.722-1.000)	0.00161047	0.0259099	0.922 (0.846-0.997)	4.59916e-09	8.68589e-07
Sfta3-ps	0.936	0.923 (0.804-1.000)	0.0003625	0.0139844	0.949 (0.899-1.000)	4.56797e-10	5.48198e-07
Sftpa1	0.894	0.892 (0.763-1.000)	0.000868463	0.0191448	0.895 (0.810-0.980)	3.73493e-08	2.3396e-06
Sftpc	0.871	0.838 (0.674-1.000)	0.00349043	0.0398792	0.904 (0.823-0.985)	1.88515e-08	1.65651e-06
Sfxn4	0.829	0.862 (0.701-1.000)	0.00196449	0.0287705	0.797 (0.687-0.907)	2.6761e-05	0.000248255
Sgpp1	0.843	0.877 (0.737-1.000)	0.00131555	0.0233796	0.810 (0.699-0.920)	1.24545e-05	0.000133384
Sgsh	0.846	0.838 (0.633-1.000)	0.00349043	0.0398792	0.853 (0.756-0.950)	7.50555e-07	1.62622e-05
Sgsm2	0.819	0.908 (0.781-1.000)	0.000565144	0.0162709	0.731 (0.608-0.854)	0.000826209	0.00422572
Sh2b1	0.824	0.923 (0.813-1.000)	0.0003625	0.0139844	0.725 (0.585-0.866)	0.00108729	0.00535747
Sh2d1a	0.781	0.892 (0.736-1.000)	0.000868463	0.0191448	0.671 (0.536-0.805)	0.0101445	0.0383517
Sh2d4a	0.896	0.862 (0.701-1.000)	0.00196449	0.0287705	0.931 (0.850-1.000)	2.22297e-09	6.11486e-07
Sh3d19	0.824	0.846 (0.687-1.000)	0.00289208	0.0358072	0.803 (0.686-0.919)	1.88706e-05	0.000185676
Shh	0.916	0.954 (0.877-1.000)	0.000142804	0.0110181	0.879 (0.788-0.970)	1.21503e-07	4.85151e-06
Shisa5	0.806	0.885 (0.740-1.000)	0.0010708	0.0211213	0.728 (0.603-0.853)	0.00094853	0.0047609
Shld2	0.841	0.931 (0.831-1.000)	0.000288754	0.0129796	0.752 (0.621-0.883)	0.000301023	0.00178491
Shprh	0.918	0.962 (0.881-1.000)	0.000112112	0.0107879	0.875 (0.771-0.979)	1.62088e-07	5.86833e-06
Siae	0.859	0.838 (0.674-1.000)	0.00349043	0.0398792	0.879 (0.797-0.961)	1.21542e-07	4.85151e-06
Sidt1	0.852	0.969 (0.904-1.000)	8.7697e-05	0.0107215	0.734 (0.609-0.859)	0.000718555	0.00375015
Siglecg	0.82	0.923 (0.818-1.000)	0.0003625	0.0139844	0.716 (0.589-0.844)	0.00162266	0.00759471
Sil1	0.897	0.908 (0.791-1.000)	0.000565144	0.0162709	0.887 (0.807-0.967)	6.776e-08	3.41594e-06
Ska2	0.823	0.862 (0.706-1.000)	0.00196449	0.0287705	0.784 (0.661-0.906)	5.58282e-05	0.000449235
Skap1	0.826	0.892 (0.757-1.000)	0.000868463	0.0191448	0.760 (0.639-0.880)	0.000200855	0.00127394
Skp1a	0.89	0.969 (0.904-1.000)	8.7697e-05	0.0107215	0.812 (0.683-0.940)	1.10429e-05	0.000122142
Slain1	0.827	0.931 (0.831-1.000)	0.000288754	0.0129796	0.724 (0.596-0.853)	0.00113752	0.00557786
Slamf6	0.79	0.869 (0.706-1.000)	0.00161047	0.0259099	0.710 (0.577-0.844)	0.00210294	0.00954603
Slc12a2	0.884	0.892 (0.765-1.000)	0.000868463	0.0191448	0.876 (0.777-0.975)	1.50873e-07	5.65649e-06
Slc12a7	0.839	0.862 (0.663-1.000)	0.00196449	0.0287705	0.816 (0.707-0.926)	8.14961e-06	9.71008e-05
Slc15a4	0.818	0.915 (0.784-1.000)	0.000453437	0.0151387	0.720 (0.590-0.850)	0.00136046	0.00650834
Slc18b1	0.909	0.938 (0.848-1.000)	0.000229179	0.0122102	0.879 (0.789-0.968)	1.21542e-07	4.85151e-06
Slc1a3	0.958	1.000 (1.000-1.000)	3.16552e-05	0.0107215	0.916 (0.850-0.981)	7.40779e-09	1.03005e-06
Slc24a3	0.904	0.908 (0.791-1.000)	0.000565144	0.0162709	0.900 (0.818-0.982)	2.55912e-08	1.91043e-06
Slc25a1	0.919	0.977 (0.926-1.000)	6.83489e-05	0.0107215	0.861 (0.758-0.964)	4.34151e-07	1.09324e-05
Slc25a10	0.848	0.854 (0.686-1.000)	0.00238782	0.0320916	0.841 (0.737-0.945)	1.67026e-06	2.9313e-05
Slc25a11	0.894	0.985 (0.948-1.000)	5.30752e-05	0.0107215	0.804 (0.691-0.916)	1.77924e-05	0.000177063
Slc25a17	0.841	0.862 (0.706-1.000)	0.00196449	0.0287705	0.821 (0.702-0.941)	5.98806e-06	7.69628e-05
Slc25a19	0.84	0.915 (0.791-1.000)	0.000453437	0.0151387	0.764 (0.646-0.882)	0.000163389	0.00107038
Slc25a23	0.886	0.885 (0.750-1.000)	0.0010708	0.0211213	0.888 (0.805-0.971)	6.29371e-08	3.25051e-06
Slc25a35	0.881	0.931 (0.824-1.000)	0.000288754	0.0129796	0.831 (0.727-0.935)	3.1905e-06	4.71348e-05
Slc25a36	0.875	0.908 (0.787-1.000)	0.000565144	0.0162709	0.843 (0.729-0.957)	1.46437e-06	2.6738e-05
Slc25a51	0.797	0.892 (0.763-1.000)	0.000868463	0.0191448	0.702 (0.569-0.836)	0.00294335	0.012856
Slc26a9	0.936	0.969 (0.904-1.000)	8.7697e-05	0.0107215	0.902 (0.815-0.989)	2.19722e-08	1.77086e-06
Slc33a1	0.797	0.885 (0.750-1.000)	0.0010708	0.0211213	0.709 (0.574-0.845)	0.0021945	0.00991188
Slc34a2	0.868	0.831 (0.656-1.000)	0.00419772	0.0442264	0.905 (0.824-0.986)	1.74569e-08	1.60648e-06
Slc35a1	0.877	0.877 (0.733-1.000)	0.00131555	0.0233796	0.878 (0.784-0.972)	1.30646e-07	5.11015e-06
Slc35b1	0.818	0.877 (0.739-1.000)	0.00131555	0.0233796	0.759 (0.634-0.884)	0.000211402	0.00132622
Slc35b3	0.786	0.838 (0.635-1.000)	0.00349043	0.0398792	0.734 (0.601-0.867)	0.000718555	0.00375015
Slc38a9	0.849	0.915 (0.792-1.000)	0.000453437	0.0151387	0.783 (0.671-0.895)	5.9005e-05	0.000470016
Slc44a3	0.89	0.908 (0.787-1.000)	0.000565144	0.0162709	0.873 (0.784-0.962)	1.86983e-07	6.40322e-06
Slc46a3	0.909	0.969 (0.912-1.000)	8.7697e-05	0.0107215	0.849 (0.748-0.950)	9.82677e-07	1.97527e-05
Slc50a1	0.896	0.915 (0.790-1.000)	0.000453437	0.0151387	0.876 (0.786-0.966)	1.50873e-07	5.65649e-06
Slc9a6	0.864	0.838 (0.668-1.000)	0.00349043	0.0398792	0.889 (0.806-0.972)	5.84472e-08	3.1074e-06
Slc9a7	0.946	0.992 (0.971-1.000)	4.10642e-05	0.0107215	0.900 (0.824-0.975)	2.55912e-08	1.91043e-06
Slc9a8	0.776	0.838 (0.651-1.000)	0.00349043	0.0398792	0.713 (0.585-0.842)	0.00184867	0.00851706
Slc9a9	0.911	1.000 (1.000-1.000)	3.16552e-05	0.0107215	0.822 (0.713-0.932)	5.62713e-06	7.31411e-05
Slco3a1	0.89	0.869 (0.722-1.000)	0.00161047	0.0259099	0.912 (0.838-0.985)	1.01425e-08	1.17742e-06
Slco4c1	0.834	0.831 (0.648-1.000)	0.00419772	0.0442264	0.837 (0.732-0.942)	2.16837e-06	3.56562e-05
Sltm	0.814	0.831 (0.662-1.000)	0.00419772	0.0442264	0.797 (0.670-0.924)	2.6761e-05	0.000248255
Smarca4	0.773	0.854 (0.674-1.000)	0.00238782	0.0320916	0.692 (0.557-0.828)	0.00441336	0.0183699
Smarcad1	0.831	0.877 (0.735-1.000)	0.00131555	0.0233796	0.785 (0.661-0.908)	5.28132e-05	0.000429618
Smarcal1	0.9	0.908 (0.789-1.000)	0.000565144	0.0162709	0.892 (0.805-0.979)	4.67596e-08	2.66519e-06
Smarcc1	0.823	0.862 (0.673-1.000)	0.00196449	0.0287705	0.784 (0.656-0.911)	5.58282e-05	0.000449235
Smc3	0.846	0.869 (0.712-1.000)	0.00161047	0.0259099	0.823 (0.701-0.946)	5.28703e-06	6.9542e-05
Smc4	0.852	0.892 (0.751-1.000)	0.000868463	0.0191448	0.812 (0.694-0.929)	1.10429e-05	0.000122142
Smg5	0.781	0.838 (0.674-1.000)	0.00349043	0.0398792	0.723 (0.589-0.857)	0.00118988	0.00579751
Smim11	0.889	0.908 (0.726-1.000)	0.000565144	0.0162709	0.870 (0.774-0.966)	2.31367e-07	7.25551e-06
Smim14	0.893	0.908 (0.765-1.000)	0.000565144	0.0162709	0.878 (0.785-0.970)	1.30646e-07	5.11015e-06
Smim27	0.828	0.838 (0.659-1.000)	0.00349043	0.0398792	0.817 (0.707-0.928)	7.66512e-06	9.2814e-05
Smim8	0.769	0.846 (0.681-1.000)	0.00288605	0.0358072	0.691 (0.556-0.827)	0.00459157	0.0190646
Smyd3	0.851	0.977 (0.926-1.000)	6.83489e-05	0.0107215	0.725 (0.594-0.857)	0.00108729	0.00535747
Snap47	0.833	0.831 (0.663-0.998)	0.00419772	0.0442264	0.834 (0.737-0.931)	2.63233e-06	4.10452e-05
Snapc3	0.896	0.985 (0.948-1.000)	5.30752e-05	0.0107215	0.808 (0.688-0.927)	1.40367e-05	0.000146546
Snapc4	0.786	0.846 (0.672-1.000)	0.00289208	0.0358072	0.725 (0.597-0.854)	0.00108729	0.00535747
Sncg	0.889	0.977 (0.926-1.000)	6.83489e-05	0.0107215	0.802 (0.694-0.910)	2.00107e-05	0.000194773
Snd1	0.781	0.877 (0.704-1.000)	0.00131555	0.0233796	0.685 (0.552-0.817)	0.00602926	0.0242156
Snn	0.855	0.869 (0.726-1.000)	0.00161047	0.0259099	0.841 (0.739-0.944)	1.67026e-06	2.9313e-05
Snora15	0.794	0.900 (0.772-1.000)	0.000701837	0.017603	0.688 (0.553-0.822)	0.0053703	0.0218148
Snora28	0.776	0.823 (0.649-0.997)	0.00503057	0.0495557	0.728 (0.603-0.853)	0.00094853	0.0047609
Snord11	0.775	0.862 (0.709-1.000)	0.00196449	0.0287705	0.688 (0.555-0.820)	0.0053703	0.0218148
Snord110	0.816	0.908 (0.789-1.000)	0.000565144	0.0162709	0.724 (0.593-0.855)	0.00113752	0.00557786
Snord111	0.851	0.931 (0.834-1.000)	0.000288754	0.0129796	0.771 (0.649-0.892)	0.00011309	0.000794109
Snord12	0.843	0.938 (0.848-1.000)	0.000229179	0.0122102	0.748 (0.622-0.874)	0.000366994	0.00210554
Snord21	0.814	0.877 (0.734-1.000)	0.00131555	0.0233796	0.751 (0.628-0.874)	0.000316393	0.0018569
Snord32a	0.886	0.962 (0.895-1.000)	0.000112112	0.0107879	0.810 (0.699-0.920)	1.24545e-05	0.000133384
Snord34	0.779	0.862 (0.710-1.000)	0.00196449	0.0287705	0.697 (0.565-0.829)	0.00361176	0.0153567
Snord37	0.814	0.838 (0.656-1.000)	0.00349043	0.0398792	0.789 (0.662-0.915)	4.22222e-05	0.000357005
Snord49a	0.768	0.823 (0.637-1.000)	0.00503057	0.0495557	0.713 (0.581-0.846)	0.00184867	0.00851706
Snord55	0.815	0.862 (0.706-1.000)	0.00196449	0.0287705	0.768 (0.647-0.888)	0.000132544	0.0009051
Snord61	0.902	0.977 (0.926-1.000)	6.83489e-05	0.0107215	0.827 (0.716-0.938)	4.11288e-06	5.71894e-05
Snord68	0.853	0.962 (0.895-1.000)	0.000112112	0.0107879	0.744 (0.621-0.867)	0.000446193	0.00249212
Snord70	0.787	0.900 (0.765-1.000)	0.000701837	0.017603	0.674 (0.539-0.808)	0.0090991	0.0348104
Snord71	0.858	0.877 (0.730-1.000)	0.00131555	0.0233796	0.838 (0.731-0.946)	2.03194e-06	3.39197e-05
Snord90	0.876	0.908 (0.767-1.000)	0.000565144	0.0162709	0.845 (0.743-0.947)	1.28295e-06	2.41396e-05
Snrnp200	0.87	0.846 (0.652-1.000)	0.00289208	0.0358072	0.894 (0.805-0.983)	4.02614e-08	2.44927e-06
Snrnp48	0.809	0.908 (0.781-1.000)	0.000565144	0.0162709	0.709 (0.568-0.851)	0.0021945	0.00991188
Sntb1	0.86	0.823 (0.642-1.000)	0.00503057	0.0495557	0.898 (0.819-0.976)	2.97851e-08	2.05388e-06
Snupn	0.855	0.908 (0.763-1.000)	0.000565144	0.0162709	0.803 (0.690-0.915)	1.88706e-05	0.000185676
Snx14	0.891	0.923 (0.796-1.000)	0.0003625	0.0139844	0.858 (0.759-0.957)	5.3379e-07	1.2756e-05
Snx19	0.831	0.854 (0.663-1.000)	0.00238782	0.0320916	0.808 (0.693-0.922)	1.40367e-05	0.000146546
Snx2	0.89	0.931 (0.824-1.000)	0.000288754	0.0129796	0.850 (0.748-0.952)	9.18901e-07	1.88297e-05
Snx22	0.85	0.862 (0.713-1.000)	0.00196449	0.0287705	0.839 (0.734-0.945)	1.90376e-06	3.23345e-05
Snx29	0.88	0.900 (0.771-1.000)	0.000701837	0.017603	0.859 (0.766-0.952)	4.98211e-07	1.21151e-05
Snx32	0.92	0.969 (0.912-1.000)	8.7697e-05	0.0107215	0.871 (0.781-0.961)	2.15548e-07	6.95776e-06
Snx6	0.765	0.846 (0.681-1.000)	0.00289208	0.0358072	0.685 (0.552-0.818)	0.00602926	0.0242156
Son	0.845	0.846 (0.666-1.000)	0.00289208	0.0358072	0.844 (0.742-0.946)	1.37079e-06	2.54329e-05
Sos1	0.803	0.838 (0.676-1.000)	0.00349043	0.0398792	0.767 (0.640-0.894)	0.000139698	0.000944519
Sox4	0.921	0.938 (0.848-1.000)	0.000229179	0.0122102	0.904 (0.800-1.000)	1.88515e-08	1.65651e-06
Spast	0.808	0.823 (0.645-1.000)	0.00503057	0.0495557	0.794 (0.665-0.922)	3.17933e-05	0.000285013
Spats2l	0.809	0.869 (0.705-1.000)	0.00161047	0.0259099	0.748 (0.618-0.878)	0.000366994	0.00210554
Spcs2-ps	0.783	0.877 (0.715-1.000)	0.00131555	0.0233796	0.689 (0.556-0.822)	0.00506505	0.0207682
Spib	0.849	0.923 (0.772-1.000)	0.0003625	0.0139844	0.776 (0.662-0.890)	8.65012e-05	0.000638217
Spice1	0.805	0.877 (0.737-1.000)	0.00131555	0.0233796	0.733 (0.607-0.858)	0.000770557	0.00399354
Spint2	0.913	0.985 (0.948-1.000)	5.30752e-05	0.0107215	0.841 (0.732-0.951)	1.67026e-06	2.9313e-05
Spns1	0.796	0.846 (0.688-1.000)	0.00289208	0.0358072	0.745 (0.619-0.871)	0.00042503	0.00238868
Spon2	0.881	0.869 (0.705-1.000)	0.00161047	0.0259099	0.893 (0.803-0.982)	4.33929e-08	2.55382e-06
Spopl	0.843	0.823 (0.631-1.000)	0.00503057	0.0495557	0.863 (0.764-0.962)	3.77952e-07	1.00471e-05
Srbd1	0.884	1.000 (1.000-1.000)	3.16552e-05	0.0107215	0.768 (0.646-0.889)	0.000132544	0.0009051
Srcap	0.833	0.892 (0.759-1.000)	0.000868463	0.0191448	0.774 (0.646-0.902)	9.63405e-05	0.000697394
Srebf1	0.927	1.000 (1.000-1.000)	3.16552e-05	0.0107215	0.854 (0.753-0.955)	7.01348e-07	1.56104e-05
Srek1ip1	0.814	0.846 (0.644-1.000)	0.00289208	0.0358072	0.783 (0.658-0.908)	5.9005e-05	0.000470016
Srpk1	0.877	0.962 (0.881-1.000)	0.000112112	0.0107879	0.793 (0.675-0.911)	3.36611e-05	0.00029848
Srpk2	0.871	0.908 (0.787-1.000)	0.000565144	0.0162709	0.833 (0.731-0.936)	2.80709e-06	4.29758e-05
Srrm2	0.83	0.931 (0.826-1.000)	0.000288754	0.0129796	0.730 (0.594-0.867)	0.000865269	0.00440325
Srrt	0.788	0.854 (0.691-1.000)	0.00238782	0.0320916	0.722 (0.589-0.856)	0.00124443	0.00602618
Srsf1	0.85	0.915 (0.786-1.000)	0.000453437	0.0151387	0.785 (0.650-0.919)	5.28132e-05	0.000429618
Srsf3	0.767	0.869 (0.715-1.000)	0.00161047	0.0259099	0.665 (0.523-0.806)	0.0125532	0.0464044
Srsf7	0.809	0.838 (0.646-1.000)	0.00349043	0.0398792	0.779 (0.651-0.907)	7.3498e-05	0.000560245
Ssb	0.831	0.869 (0.713-1.000)	0.00161047	0.0259099	0.793 (0.671-0.914)	3.36611e-05	0.00029848
Ssh1	0.823	0.869 (0.722-1.000)	0.00161047	0.0259099	0.777 (0.657-0.897)	8.19436e-05	0.000611725
St3gal3	0.847	0.885 (0.732-1.000)	0.0010708	0.0211213	0.810 (0.693-0.926)	1.24545e-05	0.000133384
St3gal6	0.909	0.885 (0.749-1.000)	0.0010708	0.0211213	0.933 (0.878-0.988)	1.88762e-09	6.04684e-07
St6gal1	0.79	0.854 (0.696-1.000)	0.00238782	0.0320916	0.726 (0.595-0.857)	0.00103909	0.0051521
St6galnac3	0.859	0.892 (0.742-1.000)	0.000868463	0.0191448	0.826 (0.717-0.935)	4.38054e-06	5.98264e-05
St8sia4	0.886	0.954 (0.871-1.000)	0.000142804	0.0110181	0.817 (0.713-0.922)	7.66512e-06	9.2814e-05
St8sia6	0.757	0.838 (0.666-1.000)	0.00349043	0.0398792	0.675 (0.541-0.809)	0.00877224	0.0337385
Stag1	0.769	0.831 (0.651-1.000)	0.00419772	0.0442264	0.706 (0.565-0.848)	0.00249128	0.0110783
Stag2	0.801	0.862 (0.706-1.000)	0.00196449	0.0287705	0.740 (0.601-0.879)	0.000540994	0.00294555
Stap1	0.905	0.985 (0.948-1.000)	5.30752e-05	0.0107215	0.825 (0.717-0.934)	4.66479e-06	6.27601e-05
Stard10	0.879	0.908 (0.774-1.000)	0.000565144	0.0162709	0.851 (0.744-0.959)	8.59113e-07	1.80278e-05
Stard3nl	0.861	0.846 (0.664-1.000)	0.00289208	0.0358072	0.876 (0.779-0.973)	1.50873e-07	5.65649e-06
Stat4	0.803	0.915 (0.785-1.000)	0.000453437	0.0151387	0.690 (0.561-0.820)	0.00477617	0.0197082
Stat5b	0.794	0.862 (0.690-1.000)	0.00196449	0.0287705	0.727 (0.589-0.865)	0.000992863	0.00495394
Stimate	0.871	0.885 (0.748-1.000)	0.0010708	0.0211213	0.858 (0.754-0.962)	5.3379e-07	1.2756e-05
Stk4	0.941	1.000 (1.000-1.000)	3.16552e-05	0.0107215	0.883 (0.780-0.986)	9.08796e-08	4.02078e-06
Stoml1	0.842	0.831 (0.647-1.000)	0.00419772	0.0442264	0.853 (0.763-0.944)	7.50555e-07	1.62622e-05
Strada	0.898	0.962 (0.891-1.000)	0.000112112	0.0107879	0.835 (0.724-0.947)	2.46801e-06	3.91586e-05
Stradb	0.768	0.854 (0.695-1.000)	0.00238782	0.0320916	0.683 (0.543-0.822)	0.00650747	0.025906
Strbp	0.919	1.000 (1.000-1.000)	3.16552e-05	0.0107215	0.838 (0.712-0.964)	2.03194e-06	3.39197e-05
Strn4	0.794	0.846 (0.654-1.000)	0.00289208	0.0358072	0.742 (0.610-0.874)	0.000491481	0.00270331
Stub1	0.836	0.854 (0.674-1.000)	0.00238782	0.0320916	0.817 (0.710-0.925)	7.66512e-06	9.2814e-05
Stx16	0.824	0.923 (0.818-1.000)	0.0003625	0.0139844	0.724 (0.598-0.850)	0.00113752	0.00557786
Stx19	0.842	0.885 (0.743-1.000)	0.0010708	0.0211213	0.800 (0.678-0.921)	2.24898e-05	0.00021445
Stx5a	0.794	0.838 (0.666-1.000)	0.00349043	0.0398792	0.749 (0.623-0.875)	0.000349347	0.00202124
Stx8	0.861	0.900 (0.764-1.000)	0.000701837	0.017603	0.821 (0.713-0.929)	5.98806e-06	7.69628e-05
Stxbp4	0.89	0.915 (0.798-1.000)	0.000453437	0.0151387	0.865 (0.778-0.953)	3.28795e-07	9.12371e-06
Sub1	0.855	0.900 (0.762-1.000)	0.000701837	0.017603	0.810 (0.695-0.924)	1.24545e-05	0.000133384
Sucla2	0.852	0.831 (0.648-1.000)	0.00419772	0.0442264	0.873 (0.777-0.969)	1.86983e-07	6.40322e-06
Supt20	0.902	0.992 (0.971-1.000)	4.10642e-05	0.0107215	0.812 (0.708-0.917)	1.03955e-05	0.000117028
Supt5	0.781	0.831 (0.627-1.000)	0.00419772	0.0442264	0.731 (0.599-0.863)	0.000826209	0.00422572
Supt6	0.795	0.831 (0.615-1.000)	0.00419772	0.0442264	0.759 (0.626-0.892)	0.000211402	0.00132622
Surf1	0.879	0.923 (0.818-1.000)	0.0003625	0.0139844	0.834 (0.728-0.941)	2.63233e-06	4.10452e-05
Surf2	0.787	0.846 (0.681-1.000)	0.00289208	0.0358072	0.727 (0.600-0.854)	0.000992863	0.00495394
Susd4	0.815	0.838 (0.663-1.000)	0.00349043	0.0398792	0.792 (0.681-0.903)	3.56324e-05	0.00031289
Swap70	0.949	0.962 (0.891-1.000)	0.000112112	0.0107879	0.937 (0.869-1.000)	1.35815e-09	5.92523e-07
Sympk	0.763	0.838 (0.662-1.000)	0.00349043	0.0398792	0.688 (0.554-0.823)	0.00516533	0.0210939
Syngr2	0.879	0.938 (0.843-1.000)	0.000229179	0.0122102	0.819 (0.710-0.929)	6.77727e-06	8.48651e-05
Synj2	0.896	0.938 (0.848-1.000)	0.000229179	0.0122102	0.853 (0.755-0.951)	7.50555e-07	1.62622e-05
Synj2bp	0.764	0.862 (0.684-1.000)	0.00196449	0.0287705	0.667 (0.522-0.811)	0.0117004	0.0435956
Synpo2	0.84	0.892 (0.763-1.000)	0.000868463	0.0191448	0.789 (0.673-0.905)	4.22222e-05	0.000357005
Sytl2	0.896	0.892 (0.761-1.000)	0.000868463	0.0191448	0.899 (0.801-0.997)	2.76111e-08	1.96832e-06
Szt2	0.9	0.938 (0.843-1.000)	0.000229179	0.0122102	0.862 (0.756-0.968)	4.05114e-07	1.04401e-05
Tada2a	0.844	0.862 (0.708-1.000)	0.00196449	0.0287705	0.826 (0.711-0.942)	4.38054e-06	5.98264e-05
Taf1	0.843	0.846 (0.681-1.000)	0.00289208	0.0358072	0.839 (0.736-0.943)	1.90376e-06	3.23345e-05
Taf1a	0.834	0.885 (0.743-1.000)	0.0010708	0.0211213	0.783 (0.656-0.909)	5.9005e-05	0.000470016
Taf6	0.821	0.892 (0.743-1.000)	0.000868463	0.0191448	0.749 (0.621-0.877)	0.000349347	0.00202124
Tanc2	0.863	0.869 (0.701-1.000)	0.00161047	0.0259099	0.856 (0.756-0.956)	6.12076e-07	1.39297e-05
Tardbp	0.872	0.931 (0.807-1.000)	0.000288754	0.0129796	0.813 (0.694-0.933)	9.78435e-06	0.000111487
Tarsl2	0.846	0.900 (0.756-1.000)	0.000701837	0.017603	0.793 (0.681-0.905)	3.36611e-05	0.00029848
Tasor	0.86	0.908 (0.791-1.000)	0.000565144	0.0162709	0.812 (0.691-0.934)	1.03955e-05	0.000117028
Tasor2	0.834	0.954 (0.877-1.000)	0.000142804	0.0110181	0.713 (0.578-0.849)	0.00184867	0.00851706
Taz	0.928	0.954 (0.877-1.000)	0.000142804	0.0110181	0.902 (0.823-0.981)	2.19722e-08	1.77086e-06
Tbc1d10c	0.804	0.877 (0.705-1.000)	0.00131555	0.0233796	0.731 (0.606-0.856)	0.000826209	0.00422572
Tbc1d22b	0.85	0.892 (0.755-1.000)	0.000868463	0.0191448	0.809 (0.693-0.924)	1.32231e-05	0.000139665
Tbc1d30	0.888	0.908 (0.791-1.000)	0.000565144	0.0162709	0.868 (0.771-0.965)	2.66429e-07	7.97931e-06
Tbc1d4	0.929	0.985 (0.948-1.000)	5.30752e-05	0.0107215	0.874 (0.783-0.965)	1.74107e-07	6.13665e-06
Tbc1d5	0.857	0.885 (0.734-1.000)	0.0010708	0.0211213	0.829 (0.722-0.937)	3.62373e-06	5.20759e-05
Tbc1d8b	0.865	0.900 (0.774-1.000)	0.000701837	0.017603	0.830 (0.718-0.943)	3.40052e-06	4.96006e-05
Tbccd1	0.815	0.900 (0.763-1.000)	0.000701837	0.017603	0.730 (0.590-0.870)	0.000865269	0.00440325
Tbck	0.843	0.838 (0.641-1.000)	0.00349043	0.0398792	0.848 (0.746-0.950)	1.05069e-06	2.07086e-05
Tbl1x	0.838	0.823 (0.631-1.000)	0.00503057	0.0495557	0.853 (0.738-0.968)	7.50555e-07	1.62622e-05
Tbp	0.823	0.885 (0.750-1.000)	0.0010708	0.0211213	0.762 (0.642-0.882)	0.000181219	0.00116784
Tc2n	0.867	0.923 (0.816-1.000)	0.0003625	0.0139844	0.812 (0.704-0.919)	1.10429e-05	0.000122142
Tcaim	0.844	0.931 (0.793-1.000)	0.000288754	0.0129796	0.757 (0.635-0.879)	0.000234031	0.00144124
Tcf12	0.897	0.900 (0.771-1.000)	0.000701837	0.017603	0.895 (0.805-0.984)	3.73493e-08	2.3396e-06
Tcf20	0.883	0.992 (0.971-1.000)	4.10642e-05	0.0107215	0.774 (0.653-0.895)	9.63405e-05	0.000697394
Tcf25	0.832	0.892 (0.734-1.000)	0.000868463	0.0191448	0.771 (0.640-0.901)	0.00011309	0.000794109
Tcf7	0.882	0.946 (0.864-1.000)	0.000181237	0.0117303	0.817 (0.704-0.931)	7.66512e-06	9.2814e-05
Tcrg-C2	0.752	0.831 (0.623-1.000)	0.00419772	0.0442264	0.673 (0.535-0.811)	0.00943657	0.0359655
Tdp1	0.89	0.946 (0.858-1.000)	0.000181237	0.0117303	0.834 (0.729-0.940)	2.63233e-06	4.10452e-05
Tdrd3	0.855	0.862 (0.699-1.000)	0.00196449	0.0287705	0.849 (0.743-0.956)	9.82677e-07	1.97527e-05
Tecpr1	0.846	0.900 (0.770-1.000)	0.000701837	0.017603	0.792 (0.682-0.902)	3.56324e-05	0.00031289
Tecr	0.856	0.862 (0.711-1.000)	0.00196449	0.0287705	0.851 (0.755-0.948)	8.59113e-07	1.80278e-05
Tep1	0.896	0.931 (0.834-1.000)	0.000288754	0.0129796	0.862 (0.761-0.963)	4.05114e-07	1.04401e-05
Terf1	0.812	0.862 (0.709-1.000)	0.00196449	0.0287705	0.762 (0.622-0.902)	0.000181219	0.00116784
Terf2ip	0.82	0.823 (0.644-1.000)	0.00503057	0.0495557	0.816 (0.692-0.941)	8.14961e-06	9.71008e-05
Tespa1	0.875	0.923 (0.809-1.000)	0.0003625	0.0139844	0.826 (0.722-0.931)	4.38054e-06	5.98264e-05
Tex9	0.847	0.892 (0.759-1.000)	0.000868463	0.0191448	0.802 (0.692-0.912)	2.00107e-05	0.000194773
Tfam	0.81	0.831 (0.663-0.998)	0.00419772	0.0442264	0.790 (0.663-0.918)	3.87879e-05	0.000336281
Tfb1m	0.903	0.985 (0.948-1.000)	5.30752e-05	0.0107215	0.820 (0.704-0.937)	6.37101e-06	8.06156e-05
Tfg	0.778	0.838 (0.658-1.000)	0.00349043	0.0398792	0.717 (0.591-0.844)	0.00155311	0.00730976
Tgfb3	0.902	0.892 (0.763-1.000)	0.000868463	0.0191448	0.911 (0.821-1.000)	1.09665e-08	1.228e-06
Thada	0.939	1.000 (1.000-1.000)	3.16552e-05	0.0107215	0.878 (0.779-0.977)	1.30646e-07	5.11015e-06
Thap3	0.866	0.969 (0.912-1.000)	8.7697e-05	0.0107215	0.762 (0.637-0.887)	0.000181219	0.00116784
Thbs3	0.965	0.962 (0.881-1.000)	0.000112112	0.0107879	0.968 (0.915-1.000)	8.79961e-11	5.13146e-07
Themis	0.78	0.846 (0.655-1.000)	0.00289208	0.0358072	0.714 (0.585-0.843)	0.00177033	0.00820697
Thoc1	0.829	0.869 (0.693-1.000)	0.00161047	0.0259099	0.789 (0.656-0.921)	4.22222e-05	0.000357005
Thoc2	0.815	0.900 (0.770-1.000)	0.000701837	0.017603	0.730 (0.596-0.865)	0.000865269	0.00440325
Thoc5	0.815	0.877 (0.729-1.000)	0.00131555	0.0233796	0.754 (0.630-0.878)	0.000272345	0.00163867
Thrb	0.788	0.823 (0.616-1.000)	0.00503057	0.0495557	0.753 (0.633-0.873)	0.00028635	0.00171154
Thrsp	0.93	0.985 (0.948-1.000)	5.30752e-05	0.0107215	0.876 (0.792-0.960)	1.50873e-07	5.65649e-06
Thumpd1	0.814	0.823 (0.616-1.000)	0.00503057	0.0495557	0.805 (0.687-0.922)	1.67728e-05	0.000169314
Thumpd3	0.789	0.900 (0.778-1.000)	0.000701837	0.017603	0.678 (0.538-0.817)	0.00785263	0.0305733
Tia1	0.889	0.962 (0.892-1.000)	0.000112112	0.0107879	0.816 (0.695-0.938)	8.14961e-06	9.71008e-05
Tial1	0.848	0.869 (0.702-1.000)	0.00161047	0.0259099	0.827 (0.708-0.947)	4.11288e-06	5.71894e-05
Timm17b	0.81	0.877 (0.693-1.000)	0.00131555	0.0233796	0.744 (0.617-0.871)	0.000446193	0.00249212
Timm21	0.89	0.908 (0.787-1.000)	0.000565144	0.0162709	0.872 (0.772-0.972)	2.00776e-07	6.59875e-06
Tinag	0.961	0.985 (0.948-1.000)	5.30752e-05	0.0107215	0.937 (0.860-1.000)	1.35815e-09	5.92523e-07
Tk2	0.838	0.869 (0.707-1.000)	0.00161047	0.0259099	0.808 (0.694-0.921)	1.40367e-05	0.000146546
Tle2	0.789	0.831 (0.654-1.000)	0.00419772	0.0442264	0.748 (0.625-0.871)	0.000366994	0.00210554
Tle5	0.903	0.892 (0.710-1.000)	0.000868463	0.0191448	0.913 (0.827-0.998)	9.37881e-09	1.17742e-06
Tlr11	0.881	0.946 (0.838-1.000)	0.000181237	0.0117303	0.816 (0.712-0.921)	8.14961e-06	9.71008e-05
Tlr3	0.89	0.946 (0.864-1.000)	0.000181237	0.0117303	0.833 (0.725-0.942)	2.80709e-06	4.29758e-05
Tm2d3	0.892	0.923 (0.820-1.000)	0.0003625	0.0139844	0.861 (0.763-0.960)	4.34151e-07	1.09324e-05
Tm9sf2	0.883	0.892 (0.742-1.000)	0.000868463	0.0191448	0.874 (0.786-0.962)	1.74107e-07	6.13665e-06
Tmc4	0.849	0.923 (0.816-1.000)	0.0003625	0.0139844	0.775 (0.649-0.901)	9.12963e-05	0.0006666
Tmco3	0.81	0.885 (0.746-1.000)	0.0010708	0.0211213	0.736 (0.614-0.858)	0.000654137	0.00345817
Tmem102	0.804	0.892 (0.751-1.000)	0.000868463	0.0191448	0.715 (0.583-0.846)	0.00173212	0.0080757
Tmem123	0.916	0.946 (0.849-1.000)	0.000181237	0.0117303	0.885 (0.800-0.970)	7.85008e-08	3.68575e-06
Tmem126a	0.804	0.877 (0.737-1.000)	0.00131555	0.0233796	0.730 (0.603-0.857)	0.000865269	0.00440325
Tmem126b	0.917	0.962 (0.882-1.000)	0.000112112	0.0107879	0.873 (0.781-0.965)	1.86983e-07	6.40322e-06
Tmem129	0.755	0.823 (0.646-1.000)	0.00503057	0.0495557	0.687 (0.543-0.830)	0.00558247	0.0226186
Tmem131l	0.81	0.900 (0.751-1.000)	0.000701837	0.017603	0.720 (0.592-0.848)	0.00136046	0.00650834
Tmem135	0.879	0.931 (0.826-1.000)	0.000288754	0.0129796	0.826 (0.716-0.937)	4.38054e-06	5.98264e-05
Tmem159	0.886	0.869 (0.696-1.000)	0.00161047	0.0259099	0.903 (0.826-0.979)	2.0354e-08	1.70562e-06
Tmem163	0.9	0.892 (0.763-1.000)	0.000868463	0.0191448	0.907 (0.828-0.985)	1.49616e-08	1.4619e-06
Tmem18	0.883	0.877 (0.728-1.000)	0.00131555	0.0233796	0.889 (0.799-0.978)	5.84472e-08	3.1074e-06
Tmem184a	0.861	0.931 (0.831-1.000)	0.000288754	0.0129796	0.792 (0.670-0.914)	3.56324e-05	0.00031289
Tmem185a	0.769	0.846 (0.665-1.000)	0.00289208	0.0358072	0.691 (0.561-0.822)	0.00459157	0.0190646
Tmem205	0.788	0.846 (0.682-1.000)	0.00289208	0.0358072	0.730 (0.601-0.859)	0.000865269	0.00440325
Tmem206	0.914	0.938 (0.837-1.000)	0.000229179	0.0122102	0.889 (0.807-0.970)	5.84472e-08	3.1074e-06
Tmem209	0.856	0.892 (0.757-1.000)	0.000868463	0.0191448	0.820 (0.713-0.928)	6.37101e-06	8.06156e-05
Tmem223	0.943	0.985 (0.948-1.000)	5.30752e-05	0.0107215	0.901 (0.809-0.992)	2.37149e-08	1.81864e-06
Tmem230	0.835	0.915 (0.801-1.000)	0.000453437	0.0151387	0.755 (0.634-0.876)	0.000258981	0.0015687
Tmem245	0.928	0.923 (0.818-1.000)	0.0003625	0.0139844	0.933 (0.873-0.992)	1.88762e-09	6.04684e-07
Tmem30a	0.814	0.854 (0.681-1.000)	0.00238782	0.0320916	0.775 (0.655-0.894)	9.12963e-05	0.0006666
Tmem30b	0.849	0.885 (0.743-1.000)	0.0010708	0.0211213	0.813 (0.712-0.915)	9.78435e-06	0.000111487
Tmem50b	0.861	0.915 (0.803-1.000)	0.000453437	0.0151387	0.808 (0.702-0.913)	1.40367e-05	0.000146546
Tmem64	0.908	0.915 (0.803-1.000)	0.000453437	0.0151387	0.901 (0.806-0.995)	2.37149e-08	1.81864e-06
Tmem80	0.789	0.885 (0.749-1.000)	0.0010708	0.0211213	0.692 (0.563-0.822)	0.00441336	0.0183699
Tmem94	0.894	0.938 (0.843-1.000)	0.000229179	0.0122102	0.849 (0.745-0.954)	9.82677e-07	1.97527e-05
Tmprss2	0.886	0.838 (0.676-1.000)	0.00349043	0.0398792	0.934 (0.876-0.991)	1.73896e-09	6.04684e-07
Tmub2	0.776	0.838 (0.647-1.000)	0.00349043	0.0398792	0.714 (0.586-0.843)	0.00177033	0.00820697
Tmx2	0.856	0.908 (0.783-1.000)	0.000565144	0.0162709	0.804 (0.689-0.918)	1.77924e-05	0.000177063
Tmx3	0.83	0.862 (0.702-1.000)	0.00196449	0.0287705	0.799 (0.683-0.915)	2.3836e-05	0.000226009
Tnfsf13b	0.803	0.869 (0.724-1.000)	0.00161047	0.0259099	0.737 (0.616-0.859)	0.000623967	0.00332366
Tnk2	0.828	0.923 (0.804-1.000)	0.0003625	0.0139844	0.733 (0.594-0.872)	0.000752912	0.0039029
Tnpo3	0.813	0.877 (0.737-1.000)	0.00131555	0.0233796	0.750 (0.619-0.881)	0.00033249	0.00193789
Tnrc6a	0.831	0.862 (0.711-1.000)	0.00196449	0.0287705	0.800 (0.686-0.913)	2.24898e-05	0.00021445
Tnrc6b	0.858	0.954 (0.877-1.000)	0.000142804	0.0110181	0.763 (0.641-0.885)	0.000172088	0.00111754
Tom1l1	0.846	0.831 (0.643-1.000)	0.00419772	0.0442264	0.862 (0.772-0.952)	4.05114e-07	1.04401e-05
Top2b	0.877	0.892 (0.763-1.000)	0.000868463	0.0191448	0.862 (0.750-0.974)	4.05114e-07	1.04401e-05
Top3b	0.867	0.869 (0.701-1.000)	0.00161047	0.0259099	0.864 (0.773-0.956)	3.52549e-07	9.62455e-06
Tpk1	0.906	0.923 (0.807-1.000)	0.0003625	0.0139844	0.890 (0.807-0.973)	5.42679e-08	2.94712e-06
Tpp1	0.782	0.831 (0.635-1.000)	0.00419772	0.0442264	0.734 (0.607-0.861)	0.000718555	0.00375015
Tppp3	0.904	0.869 (0.722-1.000)	0.00161047	0.0259099	0.938 (0.879-0.998)	1.15079e-09	5.92523e-07
Tpra1	0.846	0.854 (0.653-1.000)	0.00238782	0.0320916	0.838 (0.734-0.942)	2.03194e-06	3.39197e-05
Trac	0.851	0.908 (0.772-1.000)	0.000565144	0.0162709	0.795 (0.682-0.908)	3.00239e-05	0.000271653
Traf3ip3	0.823	0.923 (0.772-1.000)	0.0003625	0.0139844	0.723 (0.598-0.848)	0.00118988	0.00579751
Traf4	0.831	0.915 (0.803-1.000)	0.000453437	0.0151387	0.746 (0.624-0.868)	0.0004048	0.00228871
Traf5	0.927	0.985 (0.948-1.000)	5.30752e-05	0.0107215	0.869 (0.781-0.957)	2.48302e-07	7.58909e-06
Traj12	0.788	0.892 (0.752-1.000)	0.000868463	0.0191448	0.684 (0.552-0.815)	0.00626433	0.0250444
Traj15	0.818	0.892 (0.739-1.000)	0.000868463	0.0191448	0.744 (0.618-0.870)	0.000446193	0.00249212
Traj16	0.799	0.854 (0.687-1.000)	0.00238782	0.0320916	0.744 (0.619-0.869)	0.000446193	0.00249212
Traj17	0.804	0.869 (0.691-1.000)	0.00161047	0.0259099	0.738 (0.611-0.865)	0.000595086	0.00319538
Traj18	0.799	0.869 (0.691-1.000)	0.00161047	0.0259099	0.728 (0.600-0.856)	0.00094853	0.0047609
Traj19	0.791	0.869 (0.700-1.000)	0.00161047	0.0259099	0.712 (0.581-0.843)	0.00193014	0.00885854
Traj2	0.832	0.908 (0.767-1.000)	0.000565144	0.0162709	0.757 (0.634-0.880)	0.000234066	0.00144124
Traj20	0.795	0.900 (0.763-1.000)	0.000701837	0.017603	0.690 (0.557-0.824)	0.00477617	0.0197082
Traj21	0.824	0.908 (0.772-1.000)	0.000565144	0.0162709	0.740 (0.614-0.866)	0.000540994	0.00294555
Traj22	0.798	0.846 (0.645-1.000)	0.00289208	0.0358072	0.750 (0.623-0.877)	0.00033249	0.00193789
Traj23	0.784	0.846 (0.660-1.000)	0.00289208	0.0358072	0.721 (0.589-0.853)	0.00130126	0.00625947
Traj24	0.77	0.831 (0.641-1.000)	0.00419772	0.0442264	0.709 (0.581-0.838)	0.0021945	0.00991188
Traj26	0.772	0.846 (0.663-1.000)	0.00289208	0.0358072	0.698 (0.569-0.828)	0.00346809	0.014833
Traj30	0.865	0.938 (0.829-1.000)	0.000229179	0.0122102	0.792 (0.676-0.908)	3.56324e-05	0.00031289
Traj33	0.786	0.892 (0.748-1.000)	0.000868463	0.0191448	0.681 (0.545-0.816)	0.00701892	0.0277154
Traj35	0.805	0.877 (0.716-1.000)	0.00131555	0.0233796	0.732 (0.604-0.860)	0.000788777	0.00406053
Traj36	0.813	0.900 (0.752-1.000)	0.000701837	0.017603	0.726 (0.598-0.854)	0.00103909	0.0051521
Traj38	0.805	0.885 (0.725-1.000)	0.0010708	0.0211213	0.725 (0.597-0.853)	0.00108729	0.00535747
Traj39	0.802	0.846 (0.673-1.000)	0.00289208	0.0358072	0.758 (0.635-0.880)	0.000222465	0.00138293
Traj40	0.842	0.900 (0.763-1.000)	0.000701837	0.017603	0.785 (0.665-0.904)	5.28132e-05	0.000429618
Traj42	0.802	0.892 (0.744-1.000)	0.000868463	0.0191448	0.711 (0.581-0.842)	0.00201486	0.00919734
Traj43	0.796	0.900 (0.757-1.000)	0.000701837	0.017603	0.692 (0.558-0.827)	0.00441336	0.0183699
Traj45	0.807	0.885 (0.740-1.000)	0.0010708	0.0211213	0.729 (0.603-0.856)	0.000906021	0.00458207
[truncated: 266 more rows]

## Sheet: t-test Asymp. vs rest
Description: AUC, p and q-values of the genes selected using Welch’s t-test for the Asymptomatic lung classification vs other groups (Progressor, Controller, non-infected).
Name	AUC (95% CI)	p-value	q-value
Laptm5	0.787 (0.634-0.939)	0.00214612	0.0490344
Trac	0.777 (0.631-0.922)	0.000454149	0.0223605
Sncg	0.794 (0.651-0.937)	0.00120447	0.035967
Ikzf3	0.816 (0.677-0.956)	4.54911e-05	0.00834235
Phf11-ps	0.769 (0.618-0.920)	0.00191417	0.0460911
H2-DMb2	0.804 (0.645-0.963)	0.00126563	0.0366467
Xcr1	0.836 (0.703-0.970)	9.1287e-05	0.0103628
Cd8a	0.769 (0.621-0.917)	0.00117248	0.0355887
Rasal3	0.792 (0.641-0.942)	0.0010168	0.0332027
Gpr33	0.846 (0.707-0.985)	0.000307314	0.0180865
Sept6	0.898 (0.802-0.995)	8.13469e-07	0.00189997
Gprin3	0.799 (0.671-0.927)	1.45416e-05	0.00471799
Mettl26	0.777 (0.633-0.920)	0.00108139	0.0342083
Ttc3	0.744 (0.600-0.889)	0.000583951	0.0250901
Slc9a7	0.839 (0.715-0.963)	6.64617e-05	0.00920987
Cd2	0.752 (0.606-0.897)	0.000484128	0.0229006
Enpp2	0.747 (0.595-0.899)	0.00169119	0.0428654
Gpr174	0.779 (0.632-0.926)	0.000856098	0.0301172
H2-Ob	0.856 (0.725-0.987)	5.62925e-05	0.00885845
Cd79a	0.871 (0.746-0.996)	5.50537e-06	0.00366587
Gimap3	0.789 (0.636-0.942)	0.000513748	0.0234686
Fcmr	0.896 (0.799-0.993)	3.12876e-06	0.00342317
Btla	0.883 (0.770-0.996)	7.47185e-07	0.00189997
Ptprcap	0.764 (0.614-0.915)	0.000798451	0.0292
Cd79b	0.851 (0.724-0.979)	1.51168e-05	0.00478341
Mob3a	0.792 (0.641-0.942)	0.00100108	0.0328598
Inpp4b	0.792 (0.656-0.927)	0.000201747	0.0147561
Traj12	0.754 (0.600-0.909)	0.00178789	0.0441856
Kcnk2	0.749 (0.606-0.893)	0.00145231	0.0394488
Tlr11	0.886 (0.757-1.000)	3.54229e-06	0.00342317
Slc1a3	0.871 (0.762-0.980)	6.42196e-06	0.00371662
Ms4a1	0.861 (0.739-0.983)	7.78365e-06	0.00371662
Icosl	0.908 (0.816-1.000)	3.97326e-06	0.00342317
Tespa1	0.851 (0.714-0.988)	8.27827e-05	0.0100618
Trbj2-3	0.682 (0.520-0.845)	0.00221992	0.0499473
B3gnt5	0.876 (0.759-0.993)	1.08396e-05	0.0044885
Gfra2	0.779 (0.644-0.915)	4.68108e-05	0.00846173
Stap1	0.851 (0.724-0.979)	5.04488e-05	0.00864114
Wdfy4	0.868 (0.723-1.000)	7.31925e-06	0.00371662
Bank1	0.891 (0.787-0.994)	3.39611e-06	0.00342317
Skap1	0.767 (0.605-0.928)	0.00197419	0.0465627
Cd19	0.893 (0.792-0.995)	6.8593e-06	0.00371662
Ralgps2	0.859 (0.744-0.974)	1.82502e-05	0.00525473
Iglv2	0.764 (0.605-0.924)	0.00166646	0.0426422
Grap2	0.747 (0.590-0.904)	0.00216399	0.0493137
Ebf1	0.834 (0.715-0.953)	3.85911e-05	0.00760688
Cd22	0.891 (0.794-0.987)	1.99068e-06	0.00251891
Swap70	0.742 (0.594-0.890)	0.00123646	0.0363697
Rnase6	0.782 (0.631-0.932)	0.00103705	0.0336469
Shisa5	0.814 (0.665-0.963)	0.000510522	0.0234686
Ago1	0.742 (0.595-0.889)	0.00137272	0.0383611
Cr2	0.893 (0.792-0.995)	3.84736e-06	0.00342317
Mycbp2	0.774 (0.627-0.921)	0.00103166	0.0335581
Ftx	0.816 (0.686-0.947)	8.11381e-05	0.0100618
Syngr2	0.752 (0.603-0.900)	0.00148392	0.0397507
Traf5	0.891 (0.785-0.997)	3.19668e-06	0.00342317
Bbs2	0.772 (0.629-0.915)	0.000442172	0.0221508
Cd27	0.839 (0.682-0.995)	0.000816579	0.0295072
Rfx7	0.739 (0.592-0.887)	0.000190046	0.0145302
Cxcr5	0.868 (0.721-1.000)	0.000200017	0.014734
Zmiz2	0.824 (0.676-0.971)	0.000373994	0.020398
Spib	0.859 (0.701-1.000)	0.000214297	0.0152462
Nup210	0.831 (0.703-0.960)	4.43509e-05	0.00825991
Ppt1	0.774 (0.625-0.923)	0.000832883	0.0297289
Traj7	0.744 (0.584-0.905)	0.00159898	0.0415371
Sesn3	0.754 (0.606-0.903)	0.000480859	0.0228658
Setbp1	0.772 (0.631-0.913)	0.0011235	0.0351425
Ankmy2	0.826 (0.698-0.954)	1.34357e-05	0.00465777
Trim14	0.779 (0.625-0.933)	0.00126967	0.0367217
Usp11	0.849 (0.737-0.960)	5.40293e-06	0.00366587
P2ry10	0.834 (0.690-0.977)	0.000388436	0.0208266
Snx32	0.824 (0.699-0.948)	2.80635e-05	0.00663742
Fchsd2	0.846 (0.733-0.960)	4.41662e-06	0.00342317
Ppfibp2	0.752 (0.607-0.897)	0.000649136	0.026553
Gimap4	0.834 (0.716-0.952)	4.44894e-06	0.00342317
Rab30	0.819 (0.685-0.953)	0.000402668	0.021098
1300002E11Rik	0.774 (0.639-0.909)	5.61391e-05	0.00885845
Phxr4	0.839 (0.722-0.955)	7.4269e-06	0.00371662
9130020K20Rik	0.777 (0.640-0.914)	0.000295776	0.0177374
Flt3l	0.854 (0.743-0.964)	1.43145e-06	0.00221618
Pax5	0.859 (0.745-0.972)	2.0832e-05	0.00562943
Aox1	0.824 (0.703-0.944)	2.103e-05	0.00562943
Zfp788	0.772 (0.633-0.910)	0.000120332	0.0116676
Myo1e	0.720 (0.571-0.868)	0.000390408	0.0208624
Chd3	0.757 (0.612-0.901)	0.0010532	0.0339454
Afg1l	0.739 (0.591-0.888)	0.00202277	0.0473109
Aasdh	0.846 (0.729-0.963)	4.86868e-05	0.00864114
Art2b	0.794 (0.653-0.935)	0.000610297	0.0257843
Gm20275	0.789 (0.644-0.935)	0.00102384	0.0333465
Ppp3cc	0.747 (0.588-0.905)	0.00151353	0.0403612
Zfp760	0.695 (0.540-0.850)	0.00176662	0.0439748
Riox2	0.772 (0.635-0.909)	0.000289073	0.0175433
Txndc16	0.861 (0.743-0.979)	7.98197e-06	0.00374074
Itgax	0.794 (0.639-0.949)	0.000718542	0.02751
Dgka	0.906 (0.811-1.000)	3.46974e-07	0.00125441
Trmt2b	0.814 (0.689-0.939)	3.07466e-05	0.00686016
Cd37	0.811 (0.658-0.965)	0.00118496	0.035615
Senp7	0.811 (0.686-0.937)	1.41747e-05	0.0046587
Dis3l2	0.759 (0.618-0.901)	9.62022e-05	0.0105453
Ercc6l2	0.680 (0.520-0.840)	0.0013742	0.0383611
Nemp2	0.816 (0.689-0.943)	0.000117503	0.0116158
Bach2	0.844 (0.722-0.966)	6.69579e-05	0.00920987
Rogdi	0.923 (0.837-1.000)	6.14669e-06	0.00371662
Mir5107	0.767 (0.606-0.928)	0.00202258	0.0473109
Fcrl1	0.849 (0.712-0.986)	8.15632e-05	0.0100618
Tspan32	0.831 (0.693-0.969)	0.000258408	0.0169418
Mipep	0.744 (0.601-0.888)	0.00197011	0.0465627
Rad50	0.754 (0.613-0.895)	0.000141934	0.0125154
Neurl4	0.737 (0.592-0.882)	0.000805089	0.0293579
Card11	0.883 (0.775-0.992)	1.06964e-05	0.0044885
Dclk2	0.881 (0.781-0.981)	1.57183e-05	0.00491091
Gstt2	0.722 (0.573-0.871)	0.00132858	0.0377356
Acot13	0.734 (0.589-0.880)	0.000208306	0.0149337
Thada	0.923 (0.842-1.000)	2.12994e-07	0.00124805
Rhof	0.772 (0.635-0.908)	0.000170687	0.0138448
Zfp930	0.747 (0.601-0.893)	0.000101403	0.01092
Nipsnap2	0.727 (0.578-0.876)	0.00207593	0.0481095
Zfp318	0.859 (0.751-0.966)	3.45893e-05	0.007175
Zmym3	0.722 (0.572-0.872)	0.00117759	0.0355943
Srbd1	0.792 (0.660-0.923)	0.000197173	0.0147134
Tmem131l	0.854 (0.718-0.989)	8.30405e-05	0.0100618
Fcrla	0.824 (0.669-0.979)	0.000648911	0.026553
Snord110	0.774 (0.622-0.926)	0.00148246	0.0397507
Pml	0.801 (0.636-0.967)	0.00199665	0.0468732
Calr	0.782 (0.638-0.925)	0.000393225	0.0208624
Bcor	0.710 (0.557-0.863)	0.00160029	0.0415371
Rabgap1l	0.784 (0.637-0.931)	0.00023349	0.0161888
Tfb1m	0.888 (0.789-0.987)	4.78627e-06	0.00356253
Taf1a	0.722 (0.573-0.871)	0.00114789	0.0352974
Nxpe3	0.747 (0.604-0.889)	0.000398958	0.0210342
Gtf2i	0.737 (0.589-0.885)	0.00117356	0.0355887
Ift81	0.737 (0.590-0.884)	0.00139661	0.0383728
Jmjd8	0.762 (0.623-0.900)	0.000706355	0.0274684
Zfp398	0.797 (0.655-0.938)	0.000135531	0.0122934
Zfp157	0.856 (0.743-0.969)	7.77584e-06	0.00371662
B4galnt1	0.772 (0.618-0.926)	0.000562176	0.0245408
Zdhhc14	0.720 (0.569-0.871)	0.0011451	0.0352928
Klri1	0.794 (0.634-0.955)	0.000423529	0.0217409
Ifi203	0.789 (0.655-0.924)	0.000101395	0.01092
Serpina1b	0.811 (0.659-0.964)	0.00107492	0.0341897
Stk4	0.801 (0.672-0.931)	5.2256e-05	0.00878764
Mdn1	0.764 (0.619-0.910)	0.000359746	0.0199214
Rrm2b	0.794 (0.650-0.938)	0.000393132	0.0208624
Mccc1	0.754 (0.610-0.899)	0.000861613	0.0301172
Scd1	0.844 (0.724-0.963)	4.26151e-06	0.00342317
Ccdc88a	0.774 (0.631-0.917)	0.00137924	0.0383728
Gimap1	0.779 (0.638-0.920)	0.000157993	0.0131958
Zbtb25	0.856 (0.728-0.985)	8.88476e-05	0.0102337
Cab39l	0.777 (0.639-0.914)	0.00018153	0.014399
Ctc1	0.831 (0.704-0.958)	5.46681e-05	0.00885845
Dhx57	0.705 (0.550-0.859)	0.000541852	0.0240151
Slc24a3	0.804 (0.677-0.931)	5.78083e-05	0.00897518
Glcci1	0.752 (0.606-0.898)	0.000349997	0.0196831
Vamp1	0.888 (0.786-0.991)	1.794e-05	0.00525473
Dhx30	0.804 (0.669-0.938)	6.30127e-05	0.00911236
Numa1	0.764 (0.625-0.904)	6.08727e-05	0.00907372
Mef2c	0.834 (0.706-0.961)	1.6669e-05	0.00508244
Depdc5	0.762 (0.619-0.904)	0.000344884	0.0195257
1700012D14Rik	0.876 (0.770-0.982)	1.13512e-05	0.0044885
Hepacam2	0.826 (0.704-0.949)	2.2313e-05	0.00580259
Strada	0.841 (0.720-0.963)	8.30399e-05	0.0100618
Ift140	0.732 (0.585-0.879)	0.000712976	0.0274684
Zfp442	0.831 (0.711-0.951)	6.96523e-06	0.00371662
Slc46a3	0.851 (0.723-0.979)	1.25266e-05	0.00462434
Ppp1r14c	0.806 (0.676-0.936)	9.92939e-05	0.0107847
Mdm4	0.816 (0.687-0.946)	3.78276e-05	0.00760688
Tubb5	0.779 (0.636-0.922)	7.76927e-05	0.00988025
Bin1	0.821 (0.696-0.947)	8.82347e-05	0.0102337
Smim14	0.747 (0.604-0.890)	0.000695904	0.0274684
Bcl9	0.811 (0.685-0.938)	3.42304e-05	0.007175
Itpr1	0.759 (0.619-0.900)	8.50749e-05	0.0102337
Tbc1d4	0.727 (0.575-0.879)	0.000481929	0.0228658
Tcf20	0.767 (0.624-0.909)	0.000552251	0.024346
Ice2	0.829 (0.708-0.949)	3.66811e-05	0.00754706
Mr1	0.734 (0.587-0.882)	0.00115465	0.0353836
Rasgrp3	0.752 (0.610-0.894)	0.000268896	0.017055
Itgae	0.854 (0.717-0.990)	0.000157875	0.0131958
Gimap8	0.836 (0.713-0.959)	2.96237e-05	0.00681803
Arhgef6	0.767 (0.623-0.911)	0.000263532	0.0170133
Ddx17	0.801 (0.672-0.931)	7.04385e-05	0.00943168
Abca2	0.774 (0.634-0.914)	0.000174242	0.0139757
Pigh	0.784 (0.646-0.922)	9.27641e-05	0.0104337
Nprl2	0.762 (0.622-0.902)	0.000294213	0.0176857
Rbl2	0.754 (0.613-0.896)	0.00012862	0.0118832
Pogz	0.779 (0.641-0.917)	0.000243287	0.0165274
Oard1	0.769 (0.627-0.912)	0.00042883	0.0218799
Ccdc191	0.759 (0.614-0.904)	0.00122836	0.0362732
Acss1	0.715 (0.551-0.878)	0.00172606	0.0434208
Gm4759	0.779 (0.609-0.949)	0.00169017	0.0428654
Dpy19l3	0.717 (0.563-0.871)	0.00146229	0.0394521
Spic	0.809 (0.679-0.939)	0.00139759	0.0383728
Gtf2e1	0.826 (0.702-0.951)	0.00024522	0.0165853
Gpr137b	0.762 (0.621-0.903)	0.000182501	0.014399
Slc25a35	0.762 (0.619-0.905)	0.00131292	0.0373746
Fcer2a	0.824 (0.663-0.984)	0.000839537	0.0298401
Tmem64	0.782 (0.644-0.919)	0.000253221	0.0168086
Slc9a9	0.963 (0.905-1.000)	1.21993e-08	0.000308728
Gm19665	0.797 (0.660-0.933)	0.0013535	0.0382714
Arv1	0.789 (0.651-0.928)	0.000172171	0.0138762
Aldh4a1	0.777 (0.642-0.911)	0.000124057	0.0118832
Cog5	0.826 (0.698-0.955)	2.44755e-05	0.00613269
A230045G11Rik	0.772 (0.628-0.915)	0.000225334	0.0157528
Luc7l3	0.754 (0.612-0.896)	0.000242188	0.0165274
Ephx1	0.764 (0.626-0.902)	0.000249394	0.0167411
Zfp780b	0.732 (0.585-0.879)	0.000815119	0.0295072
Clec9a	0.856 (0.725-0.987)	1.41022e-05	0.0046587
Lgi3	0.732 (0.585-0.879)	0.000511053	0.0234686
Flt3	0.876 (0.754-0.998)	2.17444e-05	0.00573213
Huwe1	0.814 (0.688-0.940)	6.2387e-05	0.00907372
Clnk	0.809 (0.662-0.956)	0.00161256	0.0416551
Lyrm4	0.737 (0.591-0.883)	0.00195565	0.0464638
Fam149b	0.754 (0.610-0.899)	0.00140374	0.0384465
Hmg20a	0.725 (0.576-0.873)	0.00122177	0.0361206
F8	0.849 (0.736-0.961)	5.91386e-05	0.00907042
Taz	0.754 (0.609-0.900)	0.000268323	0.017055
Havcr1	0.811 (0.682-0.941)	0.00124413	0.0364411
Lsp1	0.814 (0.669-0.959)	0.000195117	0.0146523
Poli	0.831 (0.711-0.951)	1.00452e-06	0.002005
Rubcn	0.722 (0.574-0.870)	0.000922885	0.0311661
Blk	0.831 (0.701-0.962)	0.000231848	0.0161192
Card6	0.839 (0.719-0.958)	7.01188e-06	0.00371662
Ccm2	0.834 (0.685-0.983)	0.00026865	0.017055
Wbp1	0.806 (0.679-0.934)	0.000373676	0.020398
Prkdc	0.694 (0.534-0.853)	0.00211232	0.0485968
Nipal2	0.759 (0.616-0.903)	0.00067184	0.0269877
Ccr6	0.836 (0.708-0.965)	0.000275634	0.0171849
Cdc23	0.769 (0.628-0.910)	0.000662475	0.0268242
Siglecg	0.806 (0.667-0.945)	0.000506508	0.0234336
Cd55	0.797 (0.654-0.939)	0.00118444	0.035615
Cyb561a3	0.854 (0.708-0.999)	6.69224e-05	0.00920987
Araf	0.797 (0.660-0.933)	9.13145e-05	0.0103628
Ighv6-3	0.779 (0.625-0.933)	0.00165377	0.0423603
Tcf7	0.814 (0.683-0.945)	6.18763e-05	0.00907372
Madd	0.747 (0.602-0.892)	0.000235178	0.0162613
Pm20d1	0.772 (0.633-0.910)	0.00137474	0.0383611
Bcl2	0.757 (0.612-0.901)	0.000595405	0.0253669
Gpr141b	0.868 (0.741-0.996)	3.45701e-05	0.007175
Strbp	0.794 (0.658-0.930)	2.01975e-05	0.00555584
Zfp512	0.888 (0.789-0.987)	1.60233e-06	0.00225278
Ccnd2	0.811 (0.686-0.937)	2.48268e-05	0.00614336
Shld2	0.759 (0.613-0.906)	0.000413892	0.0213946
Aaas	0.809 (0.671-0.947)	0.000146131	0.0126648
Acad11	0.821 (0.699-0.943)	3.82748e-05	0.00760688
Ccl22	0.836 (0.698-0.975)	0.00010994	0.0113387
Zfp827	0.723 (0.573-0.874)	0.00182094	0.0445673
Wdyhv1	0.769 (0.632-0.906)	5.3215e-05	0.00880203
Etv5	0.777 (0.629-0.924)	0.00045889	0.0224419
Hsf1	0.811 (0.686-0.937)	0.000104574	0.0111378
Mdp1	0.831 (0.712-0.951)	3.26375e-05	0.00705946
Alg2	0.764 (0.623-0.905)	0.000611761	0.025793
Fubp1	0.779 (0.640-0.918)	0.000454155	0.0223605
Osbpl5	0.739 (0.582-0.897)	0.00192429	0.0461516
Zfp974	0.737 (0.576-0.898)	0.00223392	0.0499858
Trp53	0.878 (0.745-1.000)	3.84996e-05	0.00760688
Fto	0.749 (0.608-0.891)	0.00071974	0.0275143
Tmem230	0.752 (0.595-0.908)	0.00200116	0.0469355
Sidt1	0.886 (0.786-0.985)	4.44141e-06	0.00342317
Slc50a1	0.774 (0.632-0.916)	0.000395981	0.0209315
Vps13a	0.744 (0.600-0.889)	0.000541542	0.0240151
Camkmt	0.720 (0.571-0.869)	0.00158114	0.0413047
Zmat1	0.769 (0.626-0.912)	0.000245762	0.0165853
Shprh	0.697 (0.541-0.853)	0.000802683	0.0293124
Cpsf3	0.881 (0.784-0.978)	7.34746e-06	0.00371662
Leprotl1	0.787 (0.637-0.937)	0.000392057	0.0208624
Rufy2	0.734 (0.589-0.880)	0.000378306	0.0205446
Uprt	0.804 (0.675-0.933)	4.2861e-05	0.00809466
Nif3l1	0.747 (0.599-0.895)	0.00116317	0.0355082
Flad1	0.744 (0.600-0.889)	0.000920326	0.0311661
Rnf122	0.888 (0.788-0.989)	3.26294e-06	0.00342317
Cldn18	0.650 (0.489-0.812)	0.00119817	0.0358842
Zfp280d	0.764 (0.625-0.903)	0.000279026	0.0172545
Prrc2a	0.739 (0.591-0.888)	0.000655698	0.0266352
Kmt2a	0.789 (0.655-0.923)	0.000145339	0.0126395
Mthfd1	0.787 (0.651-0.922)	5.60836e-05	0.00885845
Snx29	0.799 (0.669-0.929)	0.0005524	0.024346
Itpr2	0.849 (0.735-0.962)	4.34965e-07	0.00137596
Pan2	0.744 (0.599-0.890)	0.00170861	0.0431105
Gprasp1	0.792 (0.660-0.923)	0.000184665	0.0144685
Ints4	0.814 (0.684-0.944)	5.7259e-05	0.00894477
Poc1b	0.722 (0.573-0.871)	0.00210845	0.0485518
Tep1	0.799 (0.659-0.939)	0.000641361	0.0264347
Atp6v0d2	0.844 (0.721-0.966)	6.82613e-06	0.00371662
Srcap	0.734 (0.588-0.881)	0.000893932	0.0307143
Mta3	0.774 (0.618-0.930)	0.00152143	0.0404867
Mettl17	0.864 (0.747-0.980)	2.11323e-05	0.00562943
Gcsam	0.834 (0.679-0.989)	0.00045292	0.0223605
Apeh	0.762 (0.616-0.907)	0.000431364	0.0219207
Mvb12b	0.739 (0.591-0.888)	0.00194717	0.0463565
Setx	0.779 (0.644-0.914)	0.0002801	0.0172545
Reep6	0.732 (0.586-0.878)	0.00114597	0.0352928
Fnbp1	0.826 (0.672-0.981)	0.000961852	0.0319523
Rtl8c	0.772 (0.632-0.911)	0.000288032	0.0175221
Anp32a	0.732 (0.583-0.881)	0.000828823	0.0296768
Ccdc66	0.717 (0.568-0.866)	0.000881995	0.0305344
Sema4b	0.826 (0.671-0.982)	0.00128583	0.0369359
Sox4	0.692 (0.534-0.850)	0.00174573	0.0437419
Ccr7	0.831 (0.678-0.984)	0.000621664	0.0259612
Arhgap17	0.868 (0.765-0.972)	2.50036e-05	0.00614336
Zfp97	0.797 (0.662-0.931)	0.00214668	0.0490344
Lncpint	0.739 (0.593-0.886)	0.000439278	0.022101
Asb3	0.747 (0.597-0.897)	0.000832363	0.0297289
Enpp5	0.744 (0.601-0.888)	0.00033572	0.0192654
Atxn1	0.759 (0.619-0.900)	0.000536382	0.0240151
Gorasp1	0.767 (0.629-0.905)	0.000188748	0.0145302
Pdrg1	0.769 (0.629-0.909)	0.00031463	0.0183042
Usp48	0.700 (0.548-0.851)	0.00177118	0.0440214
Exoc6	0.695 (0.538-0.852)	0.00139836	0.0383728
Lactb2	0.695 (0.543-0.847)	0.00139422	0.0383728
Ppm1k	0.794 (0.660-0.928)	5.3167e-05	0.00880203
Mettl4	0.839 (0.720-0.957)	3.80361e-05	0.00760688
Gm20939	0.792 (0.658-0.925)	0.000163841	0.0135501
Zscan12	0.769 (0.615-0.923)	0.00134319	0.0380848
Fbxo25	0.811 (0.684-0.939)	4.45367e-05	0.00825991
Dcun1d4	0.734 (0.589-0.880)	0.000513689	0.0234686
Ganab	0.806 (0.679-0.934)	2.79063e-05	0.00663742
5730405O15Rik	0.801 (0.672-0.931)	0.000251658	0.016804
Zcchc7	0.789 (0.657-0.921)	0.000126803	0.0118832
Pum1	0.789 (0.657-0.921)	0.000237451	0.0163292
Lrba	0.804 (0.663-0.945)	3.90759e-05	0.00760688
Utp25	0.836 (0.714-0.958)	7.61421e-06	0.00371662
Dynlt3	0.715 (0.564-0.865)	0.000916995	0.0311661
Gart	0.829 (0.710-0.948)	4.11189e-05	0.00794347
Phkb	0.797 (0.662-0.931)	8.16243e-05	0.0100618
Pcca	0.784 (0.648-0.920)	0.000433446	0.0219824
Prpf8	0.762 (0.623-0.901)	0.000150747	0.0128019
Scap	0.762 (0.622-0.902)	0.000517844	0.0235772
Gm16523	0.794 (0.660-0.928)	0.000187117	0.0145302
Atpsckmt	0.801 (0.672-0.931)	5.23911e-05	0.00878764
Mtr	0.772 (0.635-0.908)	0.000139893	0.012422
Szt2	0.764 (0.617-0.911)	0.000518422	0.0235772
Elp4	0.682 (0.522-0.843)	0.00196417	0.0465627
Papss2	0.782 (0.647-0.916)	7.02805e-05	0.00943168
Zfp715	0.697 (0.545-0.850)	0.00181899	0.0445673
Dcaf4	0.705 (0.549-0.860)	0.00145281	0.0394488
Prdm2	0.754 (0.612-0.896)	0.000497176	0.0232627
Gnpat	0.787 (0.654-0.920)	0.000114112	0.0114181
Chid1	0.787 (0.651-0.922)	0.000186923	0.0145302
Rbm5	0.715 (0.558-0.871)	0.000692496	0.0274684
Trappc12	0.737 (0.580-0.894)	0.000746627	0.0281593
Hnmt	0.759 (0.619-0.900)	0.000673372	0.0270064
Elmo3	0.697 (0.544-0.851)	0.00148908	0.0398172
Arhgef18	0.799 (0.663-0.935)	0.000490363	0.0230531
Asxl2	0.782 (0.632-0.931)	0.000368656	0.0202817
Zfp606	0.824 (0.687-0.961)	0.000104746	0.0111378
Hint3	0.782 (0.638-0.925)	0.000256307	0.0169356
Ascc1	0.747 (0.601-0.893)	0.00136718	0.0383611
Mtap	0.734 (0.588-0.881)	0.000489422	0.0230531
Kmo	0.834 (0.689-0.978)	0.000336791	0.0192832
Fbxw5	0.806 (0.672-0.941)	7.45475e-05	0.00970311
Ppox	0.720 (0.571-0.868)	0.0015855	0.0413055
Ttc27	0.742 (0.590-0.894)	0.00173336	0.043518
Zkscan8	0.700 (0.542-0.858)	0.00204052	0.0476792
Ndufs7	0.744 (0.593-0.895)	0.000631337	0.0263113
Mtmr4	0.846 (0.730-0.962)	1.30213e-05	0.00462434
Snx2	0.873 (0.773-0.974)	1.06836e-05	0.0044885
Cpq	0.814 (0.688-0.940)	4.98117e-05	0.00864114
Dalrd3	0.836 (0.719-0.953)	1.12241e-05	0.0044885
Tsnax	0.779 (0.642-0.917)	0.000319564	0.0185486
Rnf167	0.764 (0.620-0.909)	0.000712403	0.0274684
Hes1	0.722 (0.568-0.876)	0.00212222	0.0487219
Ociad1	0.816 (0.683-0.950)	5.24335e-05	0.00878764
Mdc1	0.725 (0.577-0.872)	0.000633243	0.0263144
Fads2	0.732 (0.578-0.886)	0.000486841	0.022986
Trim33	0.720 (0.570-0.869)	0.00077842	0.0286746
Dguok	0.725 (0.577-0.872)	0.000962093	0.0319523
Phc3	0.725 (0.575-0.875)	0.00121347	0.0360439
Zfp39	0.759 (0.616-0.902)	0.000556283	0.0243562
Ttc8	0.759 (0.611-0.907)	0.00117865	0.0355943
Supt20	0.891 (0.797-0.985)	1.48872e-06	0.00221618
Eef1akmt2	0.754 (0.592-0.917)	0.00190658	0.0460568
Exoc4	0.705 (0.552-0.858)	0.00123859	0.0363697
Elf1	0.878 (0.768-0.989)	1.1884e-06	0.002005
Pced1b	0.779 (0.639-0.920)	0.000204269	0.0148122
Nup214	0.806 (0.672-0.941)	0.000110219	0.0113387
Ift80	0.730 (0.584-0.875)	0.000273134	0.0171849
Inip	0.754 (0.610-0.899)	0.000279673	0.0172545
Traj43	0.772 (0.619-0.924)	0.00105471	0.0339454
Cep97	0.784 (0.646-0.923)	0.000857836	0.0301172
Msh2	0.767 (0.622-0.911)	0.000267114	0.017055
Zfp119a	0.700 (0.546-0.853)	0.0013246	0.0376647
Fundc1	0.710 (0.556-0.863)	0.00115464	0.0353836
Zfp759	0.762 (0.618-0.905)	0.000894713	0.0307143
Maob	0.782 (0.645-0.918)	7.36982e-05	0.00968844
Tk2	0.777 (0.632-0.922)	0.000200957	0.0147409
Rab2b	0.757 (0.610-0.904)	0.00027414	0.0171849
Cd7	0.782 (0.635-0.928)	0.00158068	0.0413047
BE692007	0.752 (0.606-0.898)	0.00071779	0.02751
Zgpat	0.790 (0.653-0.928)	0.00055549	0.0243562
Tpk1	0.799 (0.645-0.953)	0.00114459	0.0352928
Cst3	0.772 (0.631-0.913)	0.000129668	0.0119327
Tmem126b	0.762 (0.618-0.905)	0.000102436	0.0109845
Phf12	0.772 (0.634-0.910)	0.000243275	0.0165274
Tia1	0.794 (0.660-0.929)	8.08177e-05	0.0100618
Arid1a	0.762 (0.622-0.902)	0.00025372	0.0168086
Focad	0.831 (0.705-0.958)	2.96354e-05	0.00681803
Ggcx	0.787 (0.652-0.921)	0.000243598	0.0165274
Far1	0.784 (0.647-0.922)	6.64664e-05	0.00920987
Gimap5	0.799 (0.661-0.937)	0.000138305	0.0123453
Hp1bp3	0.692 (0.537-0.848)	0.000265161	0.017055
Rnf5	0.851 (0.731-0.971)	6.74851e-05	0.00920987
Fbxo8	0.767 (0.624-0.909)	0.000268017	0.017055
Cpsf6	0.784 (0.649-0.919)	0.000119937	0.0116676
Pdcd4	0.809 (0.674-0.943)	0.000176076	0.0140566
4632427E13Rik	0.836 (0.716-0.957)	2.24986e-05	0.00580259
Pigq	0.774 (0.631-0.918)	0.000302549	0.0179732
Fam192a	0.816 (0.692-0.941)	5.03556e-05	0.00864114
Tnrc6b	0.702 (0.546-0.858)	0.00155022	0.0409941
Npc1	0.794 (0.662-0.926)	0.00018882	0.0145302
Dkc1	0.789 (0.652-0.926)	0.000142927	0.0125592
Capn15	0.734 (0.578-0.891)	0.00204605	0.0476792
Gstt3	0.806 (0.669-0.944)	0.000118845	0.0116574
Irf3	0.739 (0.593-0.886)	0.00192738	0.0461516
Zfp322a	0.730 (0.582-0.877)	0.00123881	0.0363697
Rnf123	0.739 (0.585-0.894)	0.00134389	0.0380848
Prps2	0.730 (0.572-0.888)	0.000982755	0.0324258
Fasn	0.734 (0.583-0.886)	0.00143572	0.039195
Zfp62	0.811 (0.686-0.937)	1.92625e-05	0.00541639
Mbnl1	0.747 (0.598-0.896)	0.000455933	0.0224045
Cryl1	0.784 (0.645-0.924)	0.000651575	0.026553
Chd8	0.717 (0.566-0.868)	0.000926442	0.0311661
Cnot10	0.722 (0.573-0.871)	0.0016711	0.0426638
Tmx2	0.846 (0.717-0.976)	0.000114581	0.0114181
Gstt1	0.749 (0.594-0.905)	0.00145644	0.0394505
Zkscan1	0.737 (0.592-0.882)	0.00139141	0.0383728
Cd59a	0.754 (0.603-0.906)	0.000893501	0.0307143
Casp8	0.829 (0.672-0.986)	0.000353477	0.0197908
Ppat	0.712 (0.561-0.864)	0.00080885	0.0294391
Scai	0.722 (0.571-0.873)	0.000945057	0.0316357
Ptcd3	0.722 (0.567-0.877)	0.00118243	0.035615
Snapc3	0.749 (0.608-0.891)	0.000404683	0.0211161
Ccnt2	0.744 (0.596-0.893)	0.00018909	0.0145302
Elp3	0.779 (0.642-0.916)	0.000156658	0.0131712
Bcl11a	0.769 (0.616-0.923)	0.00113804	0.0352588
Vps33b	0.754 (0.596-0.913)	0.000445612	0.022199
Fbxl12	0.839 (0.713-0.965)	4.47152e-05	0.00825991
Snord71	0.727 (0.581-0.873)	0.00162242	0.0417686
Trp53bp1	0.774 (0.636-0.913)	0.000107444	0.0113213
Zscan26	0.739 (0.595-0.884)	0.000275697	0.0171849
Uvrag	0.814 (0.688-0.940)	7.20875e-05	0.00960167
Bptf	0.712 (0.562-0.862)	0.0012149	0.036044
1810030O07Rik	0.851 (0.734-0.968)	1.283e-05	0.00462434
Nfatc1	0.834 (0.708-0.959)	1.27967e-05	0.00462434
Acp6	0.744 (0.601-0.888)	0.00124706	0.0364691
Lpcat1	0.690 (0.534-0.845)	0.00137058	0.0383611
Eral1	0.749 (0.602-0.897)	0.00122099	0.0361206
Gmcl1	0.799 (0.665-0.933)	9.00315e-05	0.0103096
Spice1	0.757 (0.611-0.902)	0.000541367	0.0240151
Med23	0.692 (0.527-0.858)	0.00106039	0.0339757
Armh3	0.682 (0.526-0.839)	0.00120759	0.0359707
Klk1	0.799 (0.665-0.933)	0.00119483	0.0358264
Arsb	0.799 (0.659-0.939)	0.000171425	0.0138602
Asf1a	0.732 (0.587-0.877)	0.000470463	0.022592
Rbm43	0.742 (0.599-0.885)	0.000845697	0.0299749
Pias1	0.787 (0.644-0.929)	0.000258341	0.0169418
Dnajc7	0.762 (0.622-0.901)	0.000789324	0.0289499
Atxn7l3b	0.799 (0.665-0.933)	8.89639e-05	0.0102337
Tmem206	0.772 (0.623-0.921)	0.000311665	0.0182473
Rprd2	0.774 (0.639-0.910)	6.54279e-05	0.00920987
Mga	0.744 (0.601-0.888)	0.000888015	0.0306589
Pdss2	0.700 (0.548-0.852)	0.0022299	0.0499693
Mcee	0.737 (0.593-0.881)	0.000297657	0.0177991
Prepl	0.702 (0.551-0.853)	0.000587088	0.025097
Izumo4	0.816 (0.690-0.943)	5.02518e-05	0.00864114
Gm42111	0.806 (0.679-0.934)	5.51938e-05	0.00885845
Vrk1	0.806 (0.675-0.938)	5.38743e-05	0.00885322
Gne	0.720 (0.568-0.871)	0.00107675	0.0341897
Cenpc1	0.769 (0.626-0.912)	0.000343273	0.0195257
5530601H04Rik	0.829 (0.701-0.956)	4.19643e-05	0.00804538
Snx14	0.712 (0.560-0.865)	0.00139647	0.0383728
Cdc42ep3	0.675 (0.518-0.831)	0.00223705	0.0499926
Agmo	0.730 (0.577-0.882)	0.000737785	0.0279508
Gpr82	0.826 (0.682-0.971)	0.000304569	0.0180072
Fli1	0.792 (0.639-0.944)	0.000529291	0.0239192
Lynx1	0.794 (0.657-0.931)	6.80541e-05	0.00920987
Plxnc1	0.762 (0.606-0.918)	0.00197263	0.0465627
Pcnx3	0.814 (0.687-0.940)	6.18936e-05	0.00907372
Pi4kb	0.670 (0.510-0.830)	0.00164063	0.0421518
Satb1	0.839 (0.714-0.963)	3.05806e-05	0.00686016
Txk	0.801 (0.657-0.946)	0.00125335	0.0365001
Gpr34	0.801 (0.670-0.933)	0.000461128	0.0224419
Hectd4	0.739 (0.595-0.884)	0.00030999	0.0182017
Dcaf17	0.757 (0.607-0.906)	0.000300336	0.0178838
Ngly1	0.705 (0.550-0.859)	0.000919929	0.0311661
Borcs8	0.764 (0.624-0.904)	8.7608e-05	0.0102337
Cdc14b	0.762 (0.615-0.909)	0.00118433	0.035615
Ppp1r35	0.734 (0.582-0.887)	0.00072598	0.027711
Calhm2	0.754 (0.611-0.898)	0.000357438	0.0198806
C2cd5	0.767 (0.612-0.921)	0.00083519	0.0297692
Mfge8	0.866 (0.752-0.980)	7.26197e-05	0.00962192
Reep4	0.792 (0.647-0.936)	0.00124227	0.0364289
Mapkap1	0.784 (0.647-0.921)	0.000127533	0.0118832
Zfand6	0.749 (0.607-0.892)	0.000359528	0.0199214
Arntl	0.901 (0.811-0.991)	2.95897e-07	0.00124805
Tle5	0.759 (0.619-0.900)	0.00025095	0.0168011
Pigb	0.908 (0.811-1.000)	2.92012e-07	0.00124805
Fyn	0.819 (0.677-0.961)	0.000118771	0.0116574
Ifi214	0.767 (0.613-0.920)	0.00122078	0.0361206
Gpam	0.717 (0.565-0.869)	0.00110551	0.0347805
Kmt2d	0.759 (0.617-0.902)	0.000203825	0.0148122
Zfp422	0.702 (0.550-0.854)	0.00162144	0.0417686
Slc18b1	0.744 (0.598-0.891)	0.0010525	0.0339454
Eefsec	0.779 (0.641-0.917)	0.000252659	0.0168086
Cox20	0.734 (0.587-0.882)	0.000740478	0.0280109
Rnpepl1	0.732 (0.580-0.884)	0.0015451	0.0409016
Ints3	0.809 (0.678-0.940)	6.78685e-05	0.00920987
Vps45	0.779 (0.638-0.920)	0.000371518	0.0203507
Timm17b	0.901 (0.809-0.992)	2.96377e-06	0.00342317
Adi1	0.759 (0.613-0.906)	0.00108672	0.0343342
Tbp	0.725 (0.571-0.879)	0.000961805	0.0319523
D6Wsu163e	0.794 (0.649-0.939)	0.000239875	0.0164513
Rbm6	0.727 (0.579-0.875)	0.00018342	0.0144155
Aasdhppt	0.717 (0.567-0.867)	0.000507994	0.0234595
Lonp2	0.779 (0.644-0.914)	5.9062e-05	0.00907042
Nxf1	0.916 (0.830-1.000)	2.56518e-07	0.00124805
Nfatc3	0.811 (0.687-0.936)	2.35807e-05	0.00596757
Fv1	0.788 (0.648-0.928)	0.000273667	0.0171849
Rtcb	0.764 (0.610-0.918)	0.00216491	0.0493137
Tyw1	0.705 (0.544-0.866)	0.00169741	0.0429473
Zhx2	0.794 (0.664-0.924)	0.000137206	0.0123453
Kdm6a	0.675 (0.518-0.832)	0.00178015	0.0440806
Dock8	0.861 (0.736-0.986)	1.82723e-05	0.00525473
Efcab14	0.677 (0.518-0.837)	0.00212465	0.0487219
Slc26a9	0.799 (0.663-0.935)	0.000124218	0.0118832
Rufy1	0.816 (0.690-0.942)	0.000270285	0.0171003
Stx16	0.749 (0.597-0.902)	0.000696275	0.0274684
Cdkal1	0.792 (0.659-0.924)	2.79244e-05	0.00663742
Lmtk2	0.764 (0.627-0.902)	0.000665461	0.0268593
Rpl27a	0.819 (0.695-0.943)	1.31566e-05	0.00462434
6430590A07Rik	0.757 (0.607-0.906)	0.000552566	0.024346
Arhgef1	0.757 (0.604-0.909)	0.00094792	0.0316896
Nmt2	0.747 (0.605-0.889)	0.000704623	0.0274684
Gbf1	0.742 (0.589-0.895)	0.000754963	0.0281797
Atp5d	0.777 (0.638-0.915)	0.000708679	0.0274684
Chrnb1	0.737 (0.582-0.892)	0.000698009	0.0274684
Tubgcp5	0.757 (0.615-0.899)	0.000138526	0.0123453
Tecr	0.752 (0.595-0.908)	0.00161355	0.0416551
Pitrm1	0.801 (0.667-0.936)	9.5672e-05	0.0105453
Asb13	0.834 (0.714-0.954)	4.67028e-05	0.00846173
Tpra1	0.782 (0.646-0.917)	0.000706181	0.0274684
Zc3h14	0.705 (0.549-0.861)	0.000884074	0.0305646
Clasp1	0.730 (0.578-0.881)	0.00139523	0.0383728
Tbc1d22b	0.732 (0.580-0.884)	0.00127391	0.0368023
Gab3	0.742 (0.596-0.887)	0.000368009	0.0202817
Wdr92	0.784 (0.647-0.921)	0.000856888	0.0301172
Smarcal1	0.762 (0.615-0.909)	0.000576967	0.0249106
Timm21	0.710 (0.553-0.866)	0.00143239	0.0391464
Eml6	0.849 (0.731-0.966)	6.34202e-05	0.00911918
Prmt5	0.861 (0.746-0.976)	2.72054e-05	0.00662007
Xrcc5	0.700 (0.541-0.859)	0.000646192	0.0265474
Abca3	0.752 (0.601-0.903)	0.000858267	0.0301172
Krtcap2	0.826 (0.704-0.949)	0.000109784	0.0113387
Srpk1	0.804 (0.676-0.932)	0.000107814	0.0113213
Trgj4	0.792 (0.653-0.930)	0.000510251	0.0234686
Ermard	0.821 (0.685-0.958)	0.000134695	0.0122616
Tmem123	0.779 (0.638-0.920)	0.00144349	0.0393222
Mavs	0.811 (0.686-0.937)	3.33683e-05	0.00715637
Cyb5b	0.769 (0.631-0.907)	0.000144185	0.0126259
Mettl16	0.737 (0.585-0.889)	0.00181354	0.0445546
Elovl1	0.754 (0.603-0.905)	0.000281586	0.0172545
Fam53b	0.749 (0.605-0.894)	0.000452061	0.0223605
U2surp	0.814 (0.687-0.940)	6.53904e-05	0.00920987
Zfp143	0.794 (0.660-0.928)	0.00040425	0.0211161
Dpt	0.715 (0.564-0.865)	0.00188782	0.0458053
Slc35a1	0.700 (0.547-0.853)	0.0020513	0.0477134
Tasor2	0.792 (0.652-0.931)	0.000346953	0.0195553
Fryl	0.844 (0.714-0.974)	4.26419e-05	0.00809466
Tanc2	0.665 (0.507-0.823)	0.00182408	0.0446009
Anxa6	0.680 (0.518-0.842)	0.00157297	0.041251
Abhd4	0.764 (0.623-0.906)	0.000654184	0.0266165
Pygo1	0.794 (0.663-0.925)	3.09028e-05	0.00686016
Spint2	0.727 (0.579-0.875)	0.00075117	0.0281797
Mob3b	0.754 (0.610-0.899)	0.000569433	0.0246938
Usp10	0.856 (0.738-0.974)	9.10947e-06	0.00411667
Top3b	0.667 (0.504-0.831)	0.0015295	0.0406586
Skp1a	0.707 (0.557-0.858)	0.000478517	0.0228658
Dusp19	0.764 (0.623-0.906)	0.00017451	0.0139757
Gtf3c2	0.710 (0.551-0.869)	0.000609062	0.0257815
Vac14	0.789 (0.654-0.924)	0.000293532	0.0176857
Alg3	0.836 (0.695-0.978)	0.000188791	0.0145302
2610008E11Rik	0.749 (0.607-0.892)	0.000149753	0.0127602
Rmnd5b	0.752 (0.599-0.905)	0.000382044	0.0206149
Abcb7	0.789 (0.638-0.941)	0.000614581	0.025793
Tars2	0.836 (0.717-0.955)	9.22035e-05	0.0104169
Ndor1	0.715 (0.566-0.863)	0.000928568	0.0311661
Rnf187	0.792 (0.659-0.925)	0.000145199	0.0126395
Wdpcp	0.757 (0.614-0.899)	0.00214684	0.0490344
Dhcr7	0.787 (0.651-0.922)	0.00012866	0.0118832
Actr8	0.717 (0.567-0.868)	0.00135958	0.0383151
Tbc1d5	0.772 (0.626-0.917)	0.000197509	0.0147134
Rae1	0.918 (0.837-0.999)	1.11948e-07	0.00124805
Brd7	0.747 (0.598-0.896)	0.00219936	0.0497846
Polr3e	0.754 (0.610-0.898)	0.000469192	0.0225738
Csnk1g3	0.866 (0.760-0.972)	4.46377e-06	0.00342317
Dtymk	0.747 (0.596-0.898)	0.000636557	0.0263224
Invs	0.873 (0.769-0.978)	8.25846e-07	0.00189997
Ubqln4	0.700 (0.548-0.852)	0.00186868	0.0454719
Ncor1	0.749 (0.604-0.895)	0.000141115	0.0124867
Recql	0.806 (0.659-0.954)	0.000305254	0.0180072
Ino80d	0.725 (0.575-0.874)	0.000343456	0.0195257
Sap130	0.824 (0.699-0.948)	5.63564e-05	0.00885845
Oxa1l	0.849 (0.724-0.974)	3.15231e-05	0.00693699
Acad8	0.713 (0.558-0.869)	0.00157611	0.0412906
Parp6	0.730 (0.577-0.882)	0.000809643	0.0294391
Tom1l1	0.692 (0.539-0.846)	0.00179985	0.0443513
Prpsap1	0.700 (0.549-0.851)	0.00194276	0.0463389
Gm11954	0.826 (0.685-0.967)	0.00113385	0.0352588
Ccser1	0.764 (0.609-0.919)	0.00135704	0.038286
Ablim1	0.744 (0.596-0.893)	0.00036546	0.0201937
Kat5	0.764 (0.621-0.907)	0.000710918	0.0274684
Gm12216	0.725 (0.574-0.875)	0.00114492	0.0352928
Mrps18b	0.814 (0.682-0.946)	9.53548e-05	0.0105453
D3Ertd751e	0.871 (0.758-0.984)	2.26995e-05	0.00580259
Tcf12	0.697 (0.542-0.852)	0.00161472	0.0416551
Laptm4b	0.730 (0.581-0.878)	0.000464502	0.0225169
Ints9	0.779 (0.635-0.923)	0.000430568	0.0219207
Gltp	0.787 (0.631-0.942)	0.00100338	0.0328598
Xpnpep3	0.754 (0.606-0.903)	0.00192944	0.0461516
Mtor	0.732 (0.582-0.882)	0.00155624	0.0410675
Alg8	0.777 (0.634-0.919)	0.0010037	0.0328598
Egfl6	0.762 (0.614-0.910)	0.000220659	0.0154688
Rttn	0.762 (0.615-0.909)	0.000618808	0.0258846
Traf4	0.730 (0.582-0.877)	0.00219053	0.0497181
Abitram	0.787 (0.653-0.920)	0.000136596	0.0123453
Slc25a11	0.856 (0.743-0.969)	1.38923e-05	0.0046587
Cnr2	0.811 (0.677-0.945)	0.000199471	0.014734
Zfp799	0.789 (0.657-0.921)	0.00128142	0.0368678
Senp8	0.774 (0.632-0.916)	0.000660357	0.0267815
Zcchc17	0.871 (0.767-0.974)	9.6045e-06	0.00426423
Puf60	0.747 (0.601-0.892)	0.000471987	0.0226223
Clcn3	0.727 (0.573-0.881)	0.000350866	0.0196882
Ing4	0.759 (0.618-0.901)	0.00026326	0.0170133
Tsacc	0.839 (0.717-0.960)	0.000261062	0.0169838
Plekhb1	0.715 (0.564-0.865)	0.00214556	0.0490344
Fam120b	0.725 (0.568-0.881)	0.00197953	0.0466443
Cnot4	0.801 (0.670-0.933)	1.26022e-05	0.00462434
Ddx10	0.732 (0.569-0.895)	0.00159141	0.0413913
Gm12508	0.873 (0.748-0.999)	5.0535e-05	0.00864114
Grk3	0.734 (0.571-0.898)	0.001282	0.0368678
Mau2	0.772 (0.624-0.919)	0.000892038	0.0307143
Ddx47	0.801 (0.674-0.929)	0.000166969	0.0136311
As3mt	0.784 (0.650-0.918)	0.000506397	0.0234336
Mre11a	0.754 (0.600-0.909)	0.00158648	0.0413055
Qrsl1	0.806 (0.670-0.942)	0.00010859	0.0113387
Fam3a	0.777 (0.635-0.919)	0.00138241	0.0383728
Dzip3	0.777 (0.642-0.912)	0.000155558	0.0131223
Nelfb	0.754 (0.610-0.899)	0.00034217	0.0195257
Sufu	0.754 (0.610-0.899)	0.000458678	0.0224419
Thoc5	0.720 (0.566-0.873)	0.00106441	0.0339757
Tmem175	0.715 (0.566-0.863)	0.000977563	0.0323154
Ndrg3	0.801 (0.656-0.947)	0.000260434	0.0169838
Vav2	0.787 (0.645-0.929)	0.00058665	0.025097
Ift22	0.732 (0.581-0.883)	0.000609213	0.0257815
Copg2	0.794 (0.654-0.934)	0.000112071	0.0113903
Slc15a4	0.864 (0.756-0.971)	7.43284e-06	0.00371662
Mbd4	0.777 (0.635-0.918)	0.000215677	0.0152462
Wdr48	0.725 (0.578-0.871)	0.000578903	0.0249155
Tm9sf2	0.715 (0.564-0.865)	0.000640093	0.0264255
Gtf2h2	0.764 (0.618-0.910)	0.000415093	0.0213946
Pla2g1b	0.789 (0.651-0.927)	7.70159e-05	0.00984365
Emsy	0.682 (0.523-0.842)	0.00204927	0.04771
Nin	0.725 (0.577-0.872)	0.00085957	0.0301172
Rbm33	0.727 (0.581-0.874)	0.000712124	0.0274684
Polr2b	0.888 (0.793-0.984)	1.89628e-05	0.00539205
Usp39	0.710 (0.556-0.863)	0.0010565	0.0339454
Tdp1	0.762 (0.618-0.906)	0.000465047	0.0225169
Mllt3	0.767 (0.628-0.905)	0.000414848	0.0213946
Papolg	0.734 (0.588-0.881)	0.00045961	0.0224419
Dcun1d2	0.789 (0.652-0.926)	9.46446e-05	0.0105453
Rrp1	0.722 (0.570-0.874)	0.00117424	0.0355887
Akap8	0.774 (0.634-0.914)	0.000443413	0.0221508
Celf2	0.866 (0.759-0.973)	1.05131e-06	0.002005
Sipa1	0.816 (0.687-0.946)	0.000207325	0.0149337
Vps28	0.789 (0.651-0.927)	7.38874e-05	0.00968844
Supt5	0.769 (0.629-0.910)	0.000283416	0.0173246
Pcid2	0.762 (0.605-0.919)	0.00146127	0.0394521
Fh1	0.715 (0.564-0.865)	0.00129527	0.0371649
Cops4	0.851 (0.736-0.966)	1.51212e-05	0.00478341
Prrc2c	0.762 (0.618-0.905)	0.000148853	0.0127264
Zfp943	0.715 (0.550-0.879)	0.000712906	0.0274684
Elk4	0.806 (0.676-0.937)	6.13123e-05	0.00907372
Pde7a	0.737 (0.588-0.886)	0.000410237	0.021318
Fip1l1	0.685 (0.530-0.840)	0.00212	0.0487219
Mrpl51	0.811 (0.666-0.957)	0.000541169	0.0240151
Zfp825	0.764 (0.619-0.909)	0.000482489	0.0228658
Eif2d	0.762 (0.614-0.909)	0.000449547	0.0223511
Ap3s2	0.859 (0.750-0.967)	5.47058e-06	0.00366587
Impa1	0.799 (0.669-0.929)	0.00014853	0.0127264
Mrpl38	0.762 (0.607-0.916)	0.00135311	0.0382714
Rbm45	0.762 (0.621-0.903)	0.000331939	0.0191352
Alkbh8	0.764 (0.616-0.912)	0.000593651	0.0253348
Rasa3	0.797 (0.657-0.936)	0.000679577	0.0271263
Lrp2	0.727 (0.571-0.883)	0.000895688	0.0307143
Cog1	0.744 (0.600-0.888)	0.0012644	0.0366467
Gtf2a1	0.762 (0.616-0.907)	0.000768643	0.0283972
Phf6	0.804 (0.668-0.940)	0.000215204	0.0152462
Vps13d	0.742 (0.593-0.891)	0.0009635	0.0319571
Zfp40	0.762 (0.612-0.911)	0.00179355	0.0442391
Gtpbp8	0.762 (0.620-0.904)	0.00021972	0.0154457
Dhx16	0.774 (0.633-0.915)	0.000384917	0.0206817
Pepd	0.736 (0.589-0.883)	0.00112885	0.0352253
Aqr	0.868 (0.756-0.981)	1.11359e-05	0.0044885
Psmd5	0.707 (0.554-0.860)	0.00125287	0.0365001
Wdr44	0.742 (0.596-0.888)	0.000714604	0.0274684
Ppp1r7	0.697 (0.543-0.851)	0.000715284	0.0274684
Kiz	0.682 (0.528-0.836)	0.0018332	0.0447374
Rnf181	0.730 (0.576-0.883)	0.00210607	0.0485414
Eif2ak4	0.660 (0.499-0.821)	0.00101857	0.0332176
Wdr70	0.762 (0.620-0.903)	0.0004815	0.0228658
Snupn	0.754 (0.613-0.896)	0.000525422	0.0238195
Limd1	0.787 (0.649-0.925)	0.000194999	0.0146523
Rbm48	0.787 (0.636-0.937)	0.000553166	0.024346
Eri2	0.764 (0.617-0.912)	0.00139645	0.0383728
Srpk2	0.754 (0.612-0.897)	0.000259652	0.0169794
Stat5b	0.792 (0.659-0.924)	0.000119317	0.0116585
Agtpbp1	0.811 (0.684-0.939)	0.000127365	0.0118832
Tmem80	0.787 (0.628-0.946)	0.00117269	0.0355887
Ttc37	0.737 (0.591-0.883)	0.000608321	0.0257815
Prmt3	0.811 (0.668-0.955)	0.000333633	0.0191892
Ikbkb	0.826 (0.681-0.971)	8.71055e-05	0.0102337
Hspa4	0.744 (0.599-0.890)	0.00182023	0.0445673
Erg28	0.764 (0.599-0.929)	0.00222011	0.0499473
Zranb2	0.762 (0.618-0.905)	0.000438915	0.022101
Cnot2	0.710 (0.549-0.870)	0.00103525	0.0336318
Zkscan7	0.871 (0.765-0.976)	1.7044e-06	0.00227017
4930405O22Rik	0.702 (0.543-0.862)	0.00220401	0.0497862
Lrch3	0.759 (0.607-0.911)	0.000195022	0.0146523
Lcor	0.739 (0.594-0.884)	0.00014728	0.0127208
Cpsf1	0.715 (0.565-0.865)	0.000312228	0.0182473
Mlph	0.782 (0.635-0.928)	0.000505462	0.0234336
Gm4945	0.809 (0.630-0.987)	0.00168621	0.0428654
Dipk1a	0.806 (0.678-0.935)	9.63058e-05	0.0105453
Snord12	0.764 (0.615-0.914)	0.000645346	0.0265474
Nsmce4a	0.675 (0.512-0.838)	0.00125144	0.0365001
Abhd16a	0.702 (0.550-0.855)	0.00198235	0.0466672
Prkacb	0.739 (0.584-0.895)	0.000838541	0.0298401
Glmp	0.794 (0.649-0.939)	0.000280534	0.0172545
Prps1l3	0.811 (0.680-0.943)	4.90388e-05	0.00864114
Ap5m1	0.717 (0.565-0.869)	0.00194509	0.0463507
Cwf19l1	0.824 (0.685-0.963)	0.000413999	0.0213946
Birc6	0.769 (0.618-0.920)	0.000650593	0.026553
Tmem50b	0.834 (0.708-0.960)	1.12528e-05	0.0044885
Ncr1	0.747 (0.595-0.899)	0.00111698	0.0350277
Atad2b	0.784 (0.650-0.919)	0.000148437	0.0127264
Orc5	0.702 (0.547-0.857)	0.00156892	0.041251
Chtf8	0.814 (0.677-0.951)	4.79935e-05	0.00861398
Zfp426	0.749 (0.590-0.908)	0.000768565	0.0283972
Sae1	0.806 (0.661-0.952)	0.000166168	0.0136311
Ccdc59	0.787 (0.640-0.933)	0.000207823	0.0149337
Tmem135	0.814 (0.685-0.942)	7.68841e-05	0.00984365
Brms1l	0.660 (0.497-0.823)	0.00176259	0.0439748
Slc9a8	0.819 (0.692-0.945)	0.000327562	0.0189694
Pikfyve	0.814 (0.689-0.938)	0.000127888	0.0118832
Gfm2	0.774 (0.628-0.920)	0.000505844	0.0234336
Kat7	0.707 (0.550-0.864)	0.00195718	0.0464638
Pibf1	0.757 (0.615-0.899)	0.000711023	0.0274684
Cep57	0.725 (0.574-0.875)	0.000827573	0.0296768
Lrrk1	0.702 (0.547-0.857)	0.00139954	0.0383728
Zfp36l1	0.705 (0.546-0.863)	0.00194005	0.0463178
9030404E10Rik	0.730 (0.576-0.883)	0.00160778	0.0416215
Car8	0.754 (0.613-0.895)	0.000371365	0.0203507
Rab3gap1	0.772 (0.635-0.909)	0.000277014	0.0172246
Gm13552	0.782 (0.637-0.926)	0.000402359	0.021098
Ifi27	0.799 (0.652-0.946)	0.00020028	0.014734
Gga3	0.687 (0.530-0.845)	0.00180911	0.0444929
Plekha2	0.797 (0.662-0.931)	0.000113958	0.0114181
Mrpl49	0.710 (0.548-0.872)	0.00191333	0.0460911
Nfya	0.784 (0.635-0.933)	0.000569849	0.0246938
Gtf3c6	0.742 (0.593-0.891)	0.000497298	0.0232627
Ints10	0.697 (0.545-0.850)	0.000927716	0.0311661
Exoc3	0.811 (0.677-0.946)	0.000199855	0.014734
Smpd4	0.744 (0.585-0.904)	0.00126095	0.0366371
Ddx27	0.754 (0.600-0.908)	0.00220458	0.0497862
Cog6	0.712 (0.560-0.864)	0.00092245	0.0311661
Cnot1	0.737 (0.592-0.882)	0.000691369	0.0274684
Mettl3	0.754 (0.599-0.909)	0.00111093	0.0348812
Tmem126a	0.732 (0.578-0.886)	0.00162749	0.0418566
Nup107	0.851 (0.736-0.966)	8.8194e-05	0.0102337
Med14	0.710 (0.549-0.870)	0.00205774	0.0477754
Farsb	0.834 (0.717-0.951)	8.31688e-06	0.00382682
Cse1l	0.757 (0.613-0.901)	0.000468786	0.0225738
Elp2	0.811 (0.684-0.938)	6.06623e-05	0.00907372
Rapgef6	0.764 (0.606-0.922)	0.00130554	0.0372904
Znrd1	0.806 (0.671-0.942)	8.25112e-05	0.0100618
Rpa1	0.774 (0.630-0.918)	0.000533329	0.0240151
Xpo1	0.772 (0.630-0.913)	0.000844699	0.0299749
Stx17	0.697 (0.538-0.857)	0.00183265	0.0447374
Tlr3	0.792 (0.655-0.928)	0.000116111	0.0115232
Dym	0.767 (0.628-0.906)	0.00104001	0.0336567
Adamdec1	0.814 (0.682-0.946)	9.43112e-05	0.0105453
Scnm1	0.764 (0.623-0.906)	0.000356481	0.0198711
Rabgap1	0.734 (0.585-0.883)	0.00100293	0.0328598
Abcg3	0.792 (0.633-0.951)	0.00147113	0.0396452
Brd8	0.705 (0.549-0.860)	0.000813474	0.0294937
Yipf6	0.747 (0.595-0.899)	0.000790875	0.0289648
Ascc2	0.732 (0.582-0.882)	0.00145911	0.0394505
Zfp148	0.697 (0.539-0.856)	0.00197071	0.0465627
Npas2	0.844 (0.723-0.964)	1.99772e-05	0.00555564
Gm10709	0.834 (0.691-0.976)	8.60538e-05	0.0102337
Ptbp1	0.752 (0.603-0.901)	0.000533771	0.0240151
Nit1	0.715 (0.560-0.870)	0.000810846	0.0294406
Dus2	0.809 (0.675-0.943)	8.82763e-05	0.0102337
C2cd3	0.881 (0.780-0.982)	1.17562e-06	0.002005
Etaa1	0.715 (0.565-0.865)	0.00124796	0.0364691
Csrp1	0.727 (0.574-0.880)	0.00147325	0.0396452
Tmem131	0.856 (0.746-0.966)	6.67701e-06	0.00371662
Ankhd1	0.779 (0.645-0.913)	0.000189594	0.0145302
Iah1	0.804 (0.668-0.940)	0.000114601	0.0114181
Rptor	0.692 (0.533-0.851)	0.00219685	0.0497723
Ubox5	0.742 (0.597-0.887)	0.000703477	0.0274684
Ttc5	0.831 (0.705-0.957)	2.901e-05	0.00679775
Srsf1	0.720 (0.567-0.872)	0.000764432	0.0283615
Surf2	0.792 (0.642-0.941)	0.000870667	0.0303081
Mapk11	0.792 (0.658-0.925)	0.000753678	0.0281797
Gtpbp1	0.821 (0.696-0.946)	3.20739e-05	0.00699737
Poglut1	0.769 (0.623-0.916)	0.000275596	0.0171849
Ptcd2	0.819 (0.696-0.942)	6.64877e-05	0.00920987
Lman2l	0.789 (0.638-0.941)	0.000166976	0.0136311
Bmp5	0.737 (0.586-0.888)	0.000700752	0.0274684
Tmem209	0.849 (0.720-0.977)	1.69047e-05	0.00509293
Ppp2r5d	0.794 (0.663-0.925)	0.000127689	0.0118832
Cct2	0.730 (0.577-0.883)	0.00172515	0.0434208
Prkd2	0.734 (0.583-0.886)	0.00106417	0.0339757
Txn2	0.762 (0.600-0.924)	0.00183879	0.0447874
Eftud2	0.687 (0.533-0.842)	0.00212546	0.0487219
Stap2	0.734 (0.577-0.892)	0.000918922	0.0311661
Ankrd46	0.737 (0.589-0.885)	0.000684294	0.0272715
Oma1	0.680 (0.523-0.837)	0.00193191	0.0461669
Thumpd3	0.725 (0.570-0.879)	0.00197423	0.0465627
Copz1	0.844 (0.719-0.968)	1.63077e-05	0.00503293
Insig2	0.710 (0.558-0.862)	0.000827354	0.0296768
Nop56	0.787 (0.649-0.924)	0.00061281	0.025793
Ccar1	0.759 (0.608-0.910)	0.000586191	0.025097
Slc25a51	0.782 (0.647-0.916)	0.000577129	0.0249106
Tmem30b	0.725 (0.576-0.873)	0.00148998	0.0398172
Ddx42	0.685 (0.530-0.840)	0.00106098	0.0339757
Eps15l1	0.806 (0.677-0.936)	0.000159373	0.0132244
Efl1	0.801 (0.669-0.933)	6.23582e-05	0.00907372
Ralgapb	0.695 (0.537-0.852)	0.00219008	0.0497181
Vti1a	0.730 (0.576-0.883)	0.000783674	0.0288252
Brd9	0.826 (0.706-0.947)	1.40958e-05	0.0046587
Stk10	0.804 (0.676-0.932)	0.000194445	0.0146523
Acsl5	0.819 (0.693-0.944)	6.12311e-05	0.00907372
Clec16a	0.806 (0.667-0.946)	8.30961e-05	0.0100618
Abcd1	0.787 (0.648-0.925)	0.00018264	0.014399
Acad9	0.658 (0.499-0.816)	0.00219617	0.0497723
AW549877	0.799 (0.668-0.930)	8.78131e-05	0.0102337
Dip2b	0.747 (0.600-0.894)	0.000465338	0.0225169
Akr1e1	0.861 (0.742-0.980)	5.64938e-06	0.00366587
Map3k5	0.692 (0.538-0.847)	0.00164505	0.0422225
Arpp19	0.734 (0.588-0.881)	0.000702034	0.0274684
Ccndbp1	0.764 (0.622-0.907)	0.000854878	0.0301172
Hars2	0.764 (0.619-0.910)	0.000500335	0.0233616
Supt7l	0.744 (0.588-0.901)	0.00175914	0.0439748
1110059E24Rik	0.734 (0.585-0.884)	0.00222036	0.0499473
Mapk9	0.806 (0.673-0.940)	7.53211e-05	0.00972526
Rasl11b	0.675 (0.516-0.834)	0.00169212	0.0428654
Gon4l	0.772 (0.630-0.914)	0.000375131	0.020416
Nipsnap1	0.737 (0.591-0.883)	0.00110635	0.0347805
Urgcp	0.804 (0.665-0.943)	6.70538e-05	0.00920987
Mrpl15	0.752 (0.602-0.902)	0.000784785	0.0288252
Gatd1	0.769 (0.626-0.912)	0.000304161	0.0180072
Msl3	0.730 (0.580-0.879)	0.000541749	0.0240151
Ilf2	0.707 (0.545-0.870)	0.00192929	0.0461516
Map2k5	0.653 (0.489-0.816)	0.00141247	0.0386437
Tmub2	0.725 (0.573-0.876)	0.00192742	0.0461516
Gpn1	0.779 (0.640-0.918)	0.000730219	0.027789
Ide	0.819 (0.695-0.942)	3.00373e-05	0.00684823
Gorasp2	0.811 (0.666-0.957)	0.000126655	0.0118832
Scaf4	0.739 (0.593-0.886)	0.000577806	0.0249106
Hnrnpc	0.876 (0.772-0.979)	5.25428e-06	0.00366587
Ccdc6	0.725 (0.571-0.879)	0.0019199	0.0461414
Galt	0.784 (0.629-0.939)	0.00113572	0.0352588
Cabin1	0.784 (0.649-0.920)	0.000236663	0.0163194
Ap2b1	0.700 (0.547-0.853)	0.000437512	0.0221
Sars	0.792 (0.621-0.962)	0.00199154	0.0468401
Magt1	0.754 (0.613-0.896)	0.000727181	0.027715
Dnm1l	0.819 (0.696-0.942)	1.19304e-05	0.00462434
Cers5	0.715 (0.561-0.868)	0.000670522	0.0269776
Mcm3ap	0.784 (0.645-0.923)	0.000258352	0.0169418
Smarcb1	0.730 (0.573-0.887)	0.00153808	0.0407582
Nfx1	0.742 (0.594-0.890)	0.00116932	0.0355887
Zfp260	0.730 (0.584-0.876)	0.00143996	0.0392684
Cxxc1	0.754 (0.602-0.907)	0.000436297	0.0220827
Gabbr1	0.717 (0.563-0.871)	0.00120817	0.0359707
Lsg1	0.801 (0.671-0.932)	5.50801e-05	0.00885845
Ddx5	0.769 (0.619-0.919)	0.00147414	0.0396452
Senp1	0.782 (0.631-0.932)	0.000875379	0.0303885
Thoc1	0.767 (0.619-0.915)	0.000677847	0.0271
Orc3	0.811 (0.667-0.956)	9.66734e-05	0.0105453
Gm13910	0.727 (0.569-0.885)	0.00138566	0.0383728
Drg1	0.658 (0.496-0.819)	0.00190121	0.0459979
Med12	0.821 (0.691-0.952)	0.000132015	0.0120611
Nol11	0.697 (0.538-0.857)	0.00125972	0.0366371
Cops8	0.836 (0.714-0.958)	3.40513e-05	0.007175
Hsbp1	0.779 (0.639-0.920)	0.000193243	0.0146523
Idh3b	0.680 (0.524-0.836)	0.00157054	0.041251
Muc1	0.710 (0.558-0.862)	0.00123707	0.0363697
Hc	0.744 (0.577-0.911)	0.00172352	0.0434208
Rfc2	0.794 (0.641-0.947)	0.00113828	0.0352588
Lamp3	0.730 (0.574-0.885)	0.00145491	0.0394505
Sec24c	0.816 (0.679-0.954)	7.47661e-05	0.00970311
Ints2	0.759 (0.617-0.901)	0.00138719	0.0383728
Nup205	0.784 (0.650-0.918)	0.000291561	0.017652
Ssh1	0.782 (0.626-0.937)	0.000180229	0.0143429
Bscl2	0.814 (0.674-0.953)	0.000263036	0.0170133
Fam172a	0.799 (0.654-0.944)	0.000165575	0.0136311
Gpr108	0.792 (0.642-0.941)	0.000504902	0.0234336
Gm7591	0.732 (0.585-0.879)	0.000675916	0.0270655
Smarcc1	0.764 (0.619-0.909)	0.00106672	0.0339993
Hacd3	0.737 (0.587-0.887)	0.000562439	0.0245408
Gm13545	0.757 (0.594-0.919)	0.0017745	0.0440214
Utp6	0.851 (0.736-0.966)	1.74282e-05	0.00518887
Adamts6	0.737 (0.591-0.883)	0.00100868	0.0329801
Dcp1a	0.713 (0.548-0.879)	0.00209391	0.0483932
Hcfc1	0.725 (0.575-0.874)	0.00089779	0.0307448
Tcof1	0.772 (0.635-0.909)	0.000479507	0.0228658
Nbas	0.764 (0.625-0.903)	0.000442241	0.0221508
Pde7b	0.801 (0.632-0.971)	0.00210224	0.0484971
Klhl20	0.670 (0.514-0.826)	0.0018925	0.0458311
Tti1	0.777 (0.615-0.938)	0.00107544	0.0341897
Tubgcp3	0.764 (0.626-0.903)	0.00015938	0.0132244
Itsn2	0.754 (0.602-0.907)	0.00215915	0.049271
Mtrex	0.739 (0.579-0.900)	0.00116146	0.0354989
Pinx1	0.819 (0.688-0.949)	0.000138542	0.0123453
Tnpo3	0.702 (0.542-0.862)	0.00181514	0.0445546
Alg14	0.717 (0.561-0.873)	0.000874764	0.0303885
Nrcam	0.806 (0.679-0.934)	1.29142e-05	0.00462434
Psmg2	0.720 (0.570-0.869)	0.00176052	0.0439748
Rpn2	0.744 (0.597-0.892)	0.0012052	0.035967
Cs	0.782 (0.631-0.932)	0.00105172	0.0339454
Fermt1	0.767 (0.623-0.910)	0.000710867	0.0274684
Lmf1	0.851 (0.713-0.989)	6.0409e-05	0.00907372
Slc30a5	0.712 (0.561-0.863)	0.00115672	0.0353968
Rpl31-ps13	0.734 (0.577-0.892)	0.00168811	0.0428654
Trpc4ap	0.797 (0.651-0.942)	0.000461077	0.0224419
Ubn2	0.705 (0.554-0.855)	0.00191368	0.0460911
Wdr83	0.742 (0.597-0.887)	0.00222673	0.0499574
Dido1	0.792 (0.661-0.922)	0.0013921	0.0383728
Sf3a2	0.834 (0.703-0.965)	0.00011199	0.0113903
Hmgb1-ps7	0.710 (0.557-0.862)	0.00131268	0.0373746
Sfta2	0.769 (0.613-0.926)	0.000754434	0.0281797
Tc2n	0.794 (0.641-0.947)	0.00121156	0.0360292
Anapc1	0.710 (0.558-0.861)	0.00056974	0.0246938
L3mbtl3	0.759 (0.618-0.900)	0.000452206	0.0223605
Sdhc	0.682 (0.524-0.840)	0.0017665	0.0439748
Enox2	0.747 (0.599-0.895)	0.00156896	0.041251
Cstf3	0.720 (0.569-0.870)	0.0013824	0.0383728
Mllt10	0.722 (0.568-0.876)	0.00123046	0.0362929
Gm5512	0.779 (0.626-0.932)	0.000919784	0.0311661
Kdm1b	0.757 (0.613-0.901)	0.00187754	0.0455998
Med4	0.692 (0.528-0.856)	0.00135566	0.038286
Trim26	0.772 (0.636-0.908)	0.000868259	0.0302659
Fbl	0.767 (0.624-0.910)	0.000518927	0.0235772
Cox18	0.764 (0.600-0.928)	0.00115489	0.0353836
Usp37	0.772 (0.635-0.908)	0.000513756	0.0234686
Nop14	0.744 (0.597-0.891)	0.000866172	0.0302348
Lysmd2	0.749 (0.605-0.893)	7.92447e-05	0.0100272
Atp6v0a2	0.814 (0.682-0.946)	0.00010638	0.0112643
Wdr33	0.727 (0.577-0.877)	0.000958756	0.0319523
Sf3a1	0.690 (0.520-0.859)	0.00217178	0.0494256
Lcmt1	0.710 (0.557-0.862)	0.00130029	0.0372621
Twistnb	0.794 (0.660-0.928)	0.000214933	0.0152462
Eif3l	0.772 (0.620-0.924)	0.000391457	0.0208624
Zfp953	0.804 (0.676-0.932)	3.89808e-05	0.00760688
AI182371	0.792 (0.653-0.930)	0.00116891	0.0355887
Exosc1	0.692 (0.535-0.850)	0.00130462	0.0372904
Elf2	0.702 (0.548-0.857)	0.000759711	0.0282735
Cnot11	0.749 (0.602-0.896)	0.000380282	0.0205868
Med1	0.799 (0.656-0.942)	0.000109146	0.0113387
Mms19	0.754 (0.612-0.896)	0.000396182	0.0209315
S1pr4	0.799 (0.657-0.941)	0.000754393	0.0281797
H2afy	0.792 (0.637-0.947)	0.00191796	0.0461386
Serpinb1a	0.764 (0.622-0.906)	0.000763563	0.0283615
Vps35l	0.799 (0.658-0.941)	0.00038071	0.0205868
Coq5	0.752 (0.610-0.894)	0.00028437	0.0173411
Ppp2r1a	0.804 (0.675-0.932)	0.000127662	0.0118832
Cstf1	0.754 (0.604-0.904)	0.000879681	0.030496
Tapt1	0.715 (0.561-0.868)	0.0013638	0.0383484
Prps1	0.772 (0.625-0.918)	0.00128062	0.0368678
Yars2	0.749 (0.599-0.899)	0.00153372	0.0406855
Tsn	0.732 (0.584-0.880)	0.000298211	0.0177991
Ganc	0.752 (0.602-0.901)	0.000540606	0.0240151
Dpagt1	0.754 (0.602-0.906)	0.000951371	0.031763
Srp72	0.757 (0.610-0.904)	0.00151232	0.0403612
Atg4a	0.774 (0.635-0.913)	0.000490995	0.0230531
Tmc4	0.739 (0.584-0.895)	0.00160464	0.0416071
Tpp1	0.834 (0.692-0.976)	0.000713931	0.0274684
Mrps27	0.851 (0.721-0.981)	0.000112817	0.0114181
Abhd1	0.856 (0.709-1.000)	0.00106464	0.0339757
Casp2	0.784 (0.647-0.921)	0.000293991	0.0176857
Bivm	0.762 (0.612-0.912)	0.000539537	0.0240151
G6pc3	0.744 (0.583-0.906)	0.00189087	0.0458311
Slc25a12	0.779 (0.637-0.921)	0.00031293	0.0182473
Gtpbp4	0.732 (0.574-0.890)	0.00187277	0.0455276
Ddx52	0.749 (0.598-0.901)	0.00127632	0.0368299
3830406C13Rik	0.764 (0.623-0.905)	0.000207755	0.0149337
Meaf6	0.742 (0.582-0.902)	0.00157261	0.041251
Paics	0.762 (0.621-0.902)	0.000406792	0.0211825
Atg13	0.794 (0.659-0.929)	0.000193707	0.0146523
Alg12	0.836 (0.690-0.982)	0.000203197	0.0148122
Plin3	0.739 (0.592-0.887)	0.00208616	0.0483023
Primpol	0.742 (0.590-0.894)	0.00145858	0.0394505
Fam129a	0.737 (0.584-0.890)	0.000777576	0.0286746
Hltf	0.739 (0.591-0.887)	0.0016475	0.0422424
Srsf2	0.700 (0.548-0.851)	0.00097746	0.0323154
Armc8	0.717 (0.569-0.865)	0.00100294	0.0328598
Comt	0.725 (0.566-0.883)	0.00199523	0.0468732
Odr4	0.747 (0.603-0.890)	0.00119993	0.0358943
Ppil4	0.734 (0.581-0.888)	0.00136774	0.0383611
Aar2	0.769 (0.623-0.915)	0.00209612	0.0484002
Tmco3	0.772 (0.631-0.913)	0.000745399	0.028155
Ahcyl2	0.826 (0.689-0.964)	0.000126163	0.0118832
LOC100861784	0.767 (0.616-0.918)	0.000817345	0.0295072
Khsrp	0.764 (0.601-0.927)	0.0011248	0.0351425
Smarca4	0.737 (0.589-0.885)	0.00113652	0.0352588
Seh1l	0.717 (0.564-0.870)	0.0009274	0.0311661
Mtch2	0.777 (0.635-0.918)	0.000851448	0.0300944
Dpf2	0.782 (0.620-0.943)	0.00170395	0.0430357
Crcp	0.725 (0.549-0.900)	0.00207334	0.0480936
Heatr6	0.725 (0.574-0.875)	0.000736509	0.0279443
Zfp677	0.797 (0.650-0.943)	0.000750508	0.0281797
Zfp617	0.839 (0.719-0.959)	8.79621e-05	0.0102337
Creb1	0.821 (0.681-0.961)	0.000211096	0.015091
Mndal	0.806 (0.647-0.966)	0.00204606	0.0476792
Arf4	0.814 (0.673-0.955)	0.000197675	0.0147134
Naa35	0.712 (0.551-0.874)	0.00223818	0.0499926
Zzef1	0.737 (0.593-0.881)	0.000756441	0.0281933
Apc-ps1	0.769 (0.630-0.908)	0.00167236	0.0426638
Atad1	0.742 (0.592-0.891)	0.00107935	0.0342083
Ube2l3	0.811 (0.664-0.958)	0.000228875	0.0159563
Mapk1	0.742 (0.595-0.889)	0.000989036	0.0325905
Hsp90ab1	0.804 (0.673-0.935)	0.000267472	0.017055
Cstf2	0.794 (0.654-0.934)	0.000536164	0.0240151
Fopnl	0.794 (0.647-0.941)	0.000344327	0.0195257
Canx	0.772 (0.623-0.920)	0.000668651	0.0269451
Zcchc8	0.749 (0.604-0.895)	0.00172945	0.0434628
E2f4	0.764 (0.614-0.915)	0.000828801	0.0296768
Srpr	0.769 (0.613-0.925)	0.00158318	0.0413047
Tfg	0.782 (0.632-0.931)	0.000924883	0.0311661
Gm6682	0.769 (0.621-0.917)	0.00105698	0.0339454
Atxn2l	0.759 (0.602-0.916)	0.00221464	0.0499473
Pum3	0.772 (0.632-0.911)	0.000154721	0.0130954
Vamp7-ps	0.772 (0.619-0.925)	0.000927652	0.0311661
Spns1	0.737 (0.585-0.889)	0.00180458	0.0444247
Dis3	0.739 (0.588-0.891)	0.000827924	0.0296768
Snx30	0.794 (0.642-0.946)	0.000978132	0.0323154
Psme3	0.630 (0.465-0.795)	0.00155552	0.0410675
Sirt2	0.749 (0.600-0.899)	0.000613903	0.025793
Cox10	0.732 (0.584-0.880)	0.00177319	0.0440214
Slc35b4	0.799 (0.666-0.932)	0.000123576	0.0118832
Rbm14	0.757 (0.602-0.911)	0.000933243	0.0312816
Dhdds	0.749 (0.608-0.891)	0.00114635	0.0352928
Wdr36	0.754 (0.599-0.910)	0.000617062	0.0258543
Hdac3	0.705 (0.553-0.857)	0.000829079	0.0296768
Ubap2l	0.769 (0.618-0.920)	0.0010399	0.0336567
Mettl2	0.739 (0.585-0.894)	0.00056799	0.0246938
Nkap	0.769 (0.631-0.908)	0.000111277	0.0113903
Zfp935	0.794 (0.651-0.937)	0.000765437	0.0283615
Hpf1	0.749 (0.599-0.899)	0.00109408	0.0345236
Kbtbd4	0.739 (0.590-0.889)	0.00153166	0.0406733
Cdc26	0.715 (0.564-0.865)	0.00131005	0.0373746
Zfp280b	0.799 (0.664-0.934)	0.00176513	0.0439748
LOC102636707	0.797 (0.663-0.930)	0.000555998	0.0243562
Naaa	0.764 (0.612-0.916)	0.000848349	0.0300268
Cbll1	0.747 (0.596-0.898)	0.000751985	0.0281797
Npat	0.747 (0.604-0.890)	0.00136302	0.0383484
D10Wsu102e	0.801 (0.649-0.954)	0.000466872	0.022548
Abraxas2	0.794 (0.658-0.930)	0.000281134	0.0172545
Cep72	0.774 (0.619-0.929)	0.00166948	0.0426638
Clec2d	0.774 (0.621-0.928)	0.000632128	0.0263113
Abce1	0.762 (0.617-0.907)	0.00176719	0.0439748
Vps52	0.809 (0.650-0.968)	0.000426862	0.0218234
Txndc12	0.804 (0.671-0.937)	0.000130285	0.0119461
Derl1	0.792 (0.652-0.931)	0.000400467	0.0210699
Cdipt	0.720 (0.548-0.891)	0.000731921	0.0278119
Thumpd1	0.757 (0.610-0.904)	0.00190728	0.0460568
Rtn3	0.754 (0.608-0.900)	0.000425848	0.0218157
Gm13034	0.777 (0.631-0.922)	0.000383812	0.0206662
Parg	0.759 (0.615-0.904)	0.00117745	0.0355943
Tnfsf10	0.749 (0.592-0.907)	0.00112072	0.0351016
Heatr1	0.767 (0.621-0.912)	0.000634718	0.0263224
Scamp4	0.749 (0.591-0.908)	0.00183774	0.0447874
Pigu	0.720 (0.567-0.872)	0.00177602	0.0440214
Tardbp	0.759 (0.607-0.912)	0.00201653	0.0472522
Elmo2	0.782 (0.638-0.925)	0.000346859	0.0195553
Ubr4	0.759 (0.598-0.921)	0.0015824	0.0413047
Etnk1	0.824 (0.694-0.954)	0.000329576	0.0190424
Sass6	0.772 (0.613-0.931)	0.00167704	0.042738
Ndufa3	0.799 (0.665-0.933)	0.000354895	0.0198263
Vps8	0.725 (0.578-0.872)	0.0013016	0.0372621
Rb1	0.737 (0.591-0.883)	0.00220533	0.0497862
Tcf25	0.789 (0.657-0.921)	0.000249224	0.0167411
Wac	0.764 (0.616-0.913)	0.00071254	0.0274684
Mbnl3	0.667 (0.506-0.829)	0.00169875	0.0429473
Bet1l	0.816 (0.693-0.939)	0.000170399	0.0138448
Tbc1d8	0.801 (0.672-0.931)	0.000219692	0.0154457
Gm6807	0.744 (0.593-0.896)	0.00144907	0.0394319
Agfg1	0.759 (0.613-0.906)	0.00139686	0.0383728
Erlin2	0.774 (0.625-0.923)	0.00137486	0.0383611
Ticam1	0.792 (0.636-0.947)	0.00218621	0.0497094
Haus6	0.744 (0.592-0.897)	0.00126381	0.0366467
Plrg1	0.710 (0.543-0.876)	0.00205352	0.0477212
Yipf3	0.737 (0.591-0.883)	0.00160848	0.0416215
Ccdc130	0.712 (0.561-0.863)	0.0020892	0.0483285
Ncoa3	0.772 (0.631-0.912)	0.00222424	0.0499574
Actr1a	0.747 (0.598-0.896)	0.00113094	0.0352471
Sftpa1	0.774 (0.619-0.929)	0.000901586	0.030833
Api5	0.767 (0.627-0.906)	0.00044377	0.0221508
Ccnc	0.702 (0.550-0.855)	0.00195468	0.0464638
Secisbp2	0.749 (0.598-0.901)	0.00110274	0.0347534
Kpna1	0.754 (0.609-0.900)	0.000636049	0.0263224
Ppp2r5c	0.764 (0.614-0.915)	0.00148101	0.0397507
Got2	0.739 (0.585-0.894)	0.00157007	0.041251
Mrps2	0.749 (0.601-0.898)	0.00148435	0.0397507
Cxcl15	0.759 (0.603-0.916)	0.000861401	0.0301172
C6	0.754 (0.606-0.903)	0.00119195	0.0357826
Prr14	0.774 (0.625-0.923)	0.000701191	0.0274684
Zfp729a	0.787 (0.629-0.944)	0.000663531	0.0268242
Ftsj1	0.767 (0.627-0.907)	0.000526144	0.0238195
Pes1	0.730 (0.573-0.886)	0.00178998	0.0441943
Glyr1	0.742 (0.594-0.890)	0.000602206	0.0256135
Mark2	0.720 (0.569-0.870)	0.000922472	0.0311661
Qrich1	0.715 (0.558-0.871)	0.00222576	0.0499574
Nutf2-ps2	0.801 (0.671-0.932)	0.00064961	0.026553
Gm8580	0.762 (0.619-0.905)	0.0015186	0.0404539
Sept2	0.700 (0.543-0.856)	0.00204305	0.0476792
Slc10a3	0.717 (0.566-0.868)	0.00167865	0.042738
Ap3d1	0.794 (0.637-0.951)	0.00108126	0.0342083
Nbeal2	0.774 (0.638-0.910)	0.000420149	0.0216112
Gon7	0.806 (0.643-0.970)	0.00173769	0.0435834
Hikeshi	0.739 (0.591-0.888)	0.00223121	0.0499693
Copa	0.732 (0.585-0.879)	0.00178628	0.0441856
Nsfl1c	0.710 (0.556-0.863)	0.00197083	0.0465627

## Sheet: t-test Pathways
Description: Enrichr analysis resulting from the genes selected using Welch’s t-test for the Asymptomatic lung classification vs other groups (Progressor, Controller, non-infected). Only the significant pathways (adjusted p<0.05) are shown
Term	Overlap	Adjusted P-value	Genes
RNA Processing	31/183	0.0001234323354030824	ZCCHC8;DDX47;CSTF3;CELF2;SRSF1;USP39;PRPF8;ATXN1;PPP2R1A;KHSRP;DHX16;RBM5;EXOSC1;RBM6;DDX17;SRPK2;MBNL1;SF3A1;CPSF6;SF3A2;DIS3;METTL3;THOC1;SRPK1;SETX;SCNM1;DKC1;SRSF2;LUC7L3;HNRNPC;TARDBP
snRNA Metabolic Process	8/21	0.013165922225615629	ZCCHC8;INTS3;SNAPC3;INTS10;INTS2;INTS4;MTREX;INTS9
Chromatin Remodeling	30/228	0.013165922225615629	RB1;SMARCB1;INO80D;SATB1;CHD8;HP1BP3;CHD3;PRIMPOL;HPF1;KAT5;DPF2;BRD9;BRD7;MTA3;BPTF;KDM6A;SRPK2;SMARCC1;PCID2;ACTR8;ARID1A;SIRT2;HCFC1;SMARCA4;TTI1;MCM3AP;WAC;HNRNPC;BCOR;ASF1A
mRNA Metabolic Process	16/85	0.013165922225615629	DDX5;SF3A1;CPSF6;SF3A2;CSTF3;CPSF3;METTL3;SRSF1;CNOT10;USP39;PRPF8;ATXN2L;HSF1;SRSF2;METTL16;DIS3L2
Purine-Containing Compound Biosynthetic Process	7/17	0.013165922225615629	PRPS2;PRPSAP1;PRPS1;MTHFD1;PPAT;PAICS;GART
DNA Damage Response	42/384	0.017788781751273786	SMARCAL1;WDR48;PRKDC;USP10;NPAS2;ALKBH8;RPTOR;HPF1;KAT5;OARD1;HLTF;CASP2;POLI;MTREX;UBQLN4;MBD4;UVRAG;SHPRH;XRCC5;RFC2;INTS3;METTL3;RECQL;RPA1;VRK1;INIP;MTOR;PML;SETX;ETAA1;RAD50;NSMCE4A;MSH2;IRF3;RRM2B;TTC5;TDP1;SHLD2;WAC;BCL2;MMS19;ASF1A
ncRNA Processing	17/100	0.01886301752188124	ZCCHC8;NOP56;NOP14;WDR36;DDX27;DDX47;DIS3;INTS3;INTS2;INTS10;DDX10;FBL;DKC1;PES1;INTS4;MTREX;INTS9
Nucleotide Biosynthetic Process	7/19	0.01928757922823155	PRPS2;PRPSAP1;PRPS1;MTHFD1;RRM2B;PPAT;GART
Nucleocytoplasmic Transport	11/50	0.02776008583172409	NUP214;LSG1;NUP205;NUP107;XPO1;SEH1L;ATXN1;NUP210;ANP32A;RAE1;BACH2
Cellular Response To Amino Acid Starvation	10/42	0.02776008583172409	RNF167;SZT2;SEH1L;SESN3;NPRL2;MAPK1;EIF2AK4;DEPDC5;MTOR;MAP3K5
Dolichol-Linked Oligosaccharide Biosynthetic Process	6/15	0.028698963250181	DPAGT1;ALG8;ALG14;ALG3;ALG12;DHDDS
protein-RNA Complex Assembly	21/150	0.028698963250181	SRPK2;PRMT5;CPSF6;HSP90AB1;SF3A2;PRKDC;XRCC5;CELF2;SRSF1;ERAL1;USP39;SRPK1;SETX;PUF60;EIF3L;AGO1;LUC7L3;EIF2D;HNRNPC;MDN1;RBM5
Regulation Of DNA-templated Transcription Elongation	10/44	0.03032632392377681	CCNT2;SRCAP;INTS3;INTS10;INTS2;THOC1;INTS4;KAT7;THOC5;INTS9
mRNA Splice Site Recognition	8/29	0.03032632392377681	SETX;SF3A1;SF3A2;PUF60;CELF2;SRSF1;LUC7L3;HNRNPC
Regulation Of Macromolecule Biosynthetic Process	11/53	0.03032632392377681	ING4;TOM1L1;MED1;MEAF6;TCOF1;ELP2;KAT7;ELP3;ELP4;ATG13;PUM3
mRNA Splicing, Via Spliceosome	26/211	0.03032632392377681	ZCCHC8;DDX5;SRSF1;WDR83;USP39;PRPF8;EFTUD2;PUF60;DHX16;MTREX;RBM5;RBM6;DDX17;SRPK2;PRMT5;AQR;SF3A1;RBM14;SF3A2;METTL3;PLRG1;SRPK1;SCNM1;CWF19L1;SRSF2;HNRNPC
Positive Regulation Of mRNA Catabolic Process	10/45	0.03032632392377681	FTO;CNOT1;TTC5;KHSRP;METTL3;METTL16;PUM1;GTPBP1;ZFP36L1;TNRC6B
post-Golgi Vesicle-Mediated Transport	11/56	0.043926681102461534	GGA3;OSBPL5;VPS52;GBF1;VPS13A;EXOC4;VTI1A;AP3D1;EXOC6;KLHL20;VPS35L
